# Supplementary material for: Identification of cytochrome P450 gene family and functional analysis of HgCYP33E1 from Heterodera glycines
Source: Front Plant Sci. 2023 Aug 25;14:1219702. doi: 10.3389/fpls.2023.1219702 (PMC10485556; doi:10.3389/fpls.2023.1219702)
Supplement: Supplementary file 2 [file Table_1.xls]

## Sheet: Supplementary Table1
Supplementary Table1 List of primers used in this study
Primer name	Forward primer sequence (5'→3')	Reverse primer sequence (5'→3')	Experimental purpose
HgCYP33E1_F/R	ATGCTGCCACTGCTTGGCCT	TCATGTGCGCGGCTCAATTCT	Gene cloning
HgCYP33E1(Hetgly13553)_qPCR_F/R	CAAAATGTCCTTATGCCATCTACC	GAAAAGTTCCTCCATGAAATCC	qRT-PCR
Hg-GAPDH_ qPCR_F/R	TGCCGTCTGGTCGATCTGA	CTTTTGCGCGTCGTCTTTC	qRT-PCR
Hetgly08425_qPCR_F/R	ACGATTACCAATACGCTTTC	TTTGAGTCGGTTCGCTAC	qRT-PCR
Hetgly20985_qPCR_F/R	TTGGACTCTGTGACGGATGA	GACGGCTTCGGTGTATTT	qRT-PCR
Hetgly07572_qPCR_F/R	TGATGAATGCGGTGGACG	TGGTCAGATGCTTTCCCT	qRT-PCR
Hetgly03071_qPCR_F/R	TATGCGTTATGTCCGCTGTA	CCTGCTCCCTCACTTGCT	qRT-PCR
Hetgly13473_qPCR_F/R	AAGGCACCGATTGTCTCC	CTCCCACGCAGTATCTTTT	qRT-PCR
Hetgly10349_qPCR_F/R	TGGCCGATGACGAAGTAT	GCCAACCGAAAGTCTGTAC	qRT-PCR
Hetgly08791_qPCR_F/R	TCGCATGAGTCAGGAAGT	TATTGATGAGCCGACCAG	qRT-PCR
Hetgly08781_qPCR_F/R	CCTGAACGATTTCTGGACGAT	GCACAACTTGGAGGATTTT	qRT-PCR
Hetgly02518_qPCR_F/R	GTCCACGAGTTGCTTGTCA	AGGATTCGCCTTTGTTGC	qRT-PCR
Hetgly02620_qPCR_F/R	GAATGCCGTTGAAGAAGA	TGGTCAAATGCTTTCCCT	qRT-PCR
Hetgly02509_qPCR_F/R	TCCACGAGTTGCTTGTCA	AGGATTCGCCTTTGTTGC	qRT-PCR
Hetgly02476_qPCR_F/R	CTGAGGAAGCAGCTAATGG	TGTTCGTTCTGTTCCGTCT	qRT-PCR
Hetgly02475_qPCR_F/R	CCGGTGATTATGATGCTTAT	TGAAATGGACGACGAGGG	qRT-PCR
Hetgly20978_qPCR_F/R	TTGGACTCTGTGACGGATGA	GACGGCTTCGGTGTATTT	qRT-PCR
Hetgly20979_qPCR_F/R	TTGGACTCTGTGACGGATGA	ATGACGGCTTCGGTGTAT	qRT-PCR
Hetgly02483_qPCR_F/R	TCCACGAGTTGCTTGTCA	AGGATTCGCCTTTGTTGC	qRT-PCR
Hetgly03068_qPCR_F/R	GTGCTCGTCCCGTCCATT	GCACTGTTGATGATGCTGGT	qRT-PCR
Hetgly09965_qPCR_F/R	CTCTGTTCGCTTGGCTTTC	TGCGTCCGTTCTTCTCCC	qRT-PCR
Hetgly03075_qPCR_F/R	TGTTCCCGATCACTTGGT	CCTGCTCCCTCACTTGCT	qRT-PCR
Hetgly03076_qPCR_F/R	TATGCGTTATGTCCGCTGTA	CCTGCTCCCTCACTTGCT	qRT-PCR
Hetgly03077_qPCR_F/R	ATCCGTGGGTCGCTAATA	ATCCGTGGGTCGCTAATA	qRT-PCR
Hetgly03073_qPCR_F/R	TGTTCCCGATCACTTGGT	CCTGCTCCCTCACTTGCT	qRT-PCR
Hetgly04863_qPCR_F/R	GCAAGTGCCGACGACAAC	CCAAGCGAAGGGACAGAA	qRT-PCR
Hetgly10762_qPCR_F/R	GGCACCACCGTAATCAGT	CGAACATAAATGTCTCCACC	qRT-PCR
HgCYP33E1_dsRNA_F/R	TAATACGACTCACTATAGGGAGGCCGACTTCCAACTGATG	TAATACGACTCACTATAGGGAGCGAGAAAACTGAGGGTG	dsRNAs synthesis

## Sheet: Table  S2 all CYP genes in Hg
Table S2: List of CYP genes sequences in H. glycines genome
CYP Gene ID	mRNA_Name	Position	PFAM	Coding Sequences	Protein Sequences
Hetgly07572	Hetgly07572.t1	Chromosome_1:14960531-14963902	PF00067	ATGGAATTTGGCATCGGTGACCGATTTTTGCTTGTCCTAATTAGCTCAGCAATTGTTTACAAAATCTTCCCATTCTCCGTTTTTGTTGCCCTTTTCTCTTTTATCGTCGCTTCGTGGATTTACTTTCAATACCGCCAAAAACAACATTGGCATAATGTCGGAGTGCCGGGACCAAATACAAACATTTTATTTGGCAACACATTGAAACAATTTCGCACTGGCGTAATTGAGGTTGACGAAGAAATGTTCAAAAAATATGGGAATTCATATGGCTCGTTTTTATTTGAGCGACGCGAATTTTGCACCAAAGACCCGAAAATGTTACGACAAATTTTCATCAAAGAATTCTCGCACTTTCAGAACCGTTATAATGCCATTCCCGAACGCGAACACGCGCCA…	MEFGIGDRFLLVLISSAIVYKIFPFSVFVALFSFIVASWIYFQYRQKQHWHNVGV PGPNTNILFGNTLKQFRTGVIEVDEEMFKKYGNSYGSFLFERREFCTKDPKMLRQIFIKE FSHFQNRYNAIPEREHAPKSLMRNILTVLRDDDWRRVRNRITPAFTTGKLKKLIPILCES TEKLCKVLETENALKGKEVPLKDLFGRFLLDVIGRCGFSLDLDTFDEENIFVKQARTIFD FTRKGQKLRMILGVFFPCVSLLYENITGKSFAFAMDEEFFMEMMSDLYEKRRADPEAKEK YADIFQLLMNAVDDEEFTISADDAEIIHSELRSNEQQQKQQGKHLTRIELFAQSFIILIA GFETTGATLSFAAYMLAIESEIQEKLREEVIDVLGENE…
Hetgly07628	Hetgly07628.t1	Chromosome_1:15236086-15239474	PF00067	ATGGAATTTGGCATCGGTGACCGATTTTTGCTTGTCCTAATTAGCTCAGCAATTGTTTACAAAATCTTCCCATTCTCCGTTTTTGTTGCCCTTTTCTCTTTTATCGTCGCTTCGTGGATTTACTTTCAATACCGCCAAAAACAACATTGGCATAATGTCGGAGTGCCGGGACCAAATACAAACATTTTATTTGGCAACACATTGAAACAATTTCGCACTGGCGTAATTGAGGTTGACGAAGAAATGTTCAAAAAATATGGGAATTCATATGGCTCGTTTTTATTTGAGCGACGCGAATTTTGCACCAAAGACCCGAAAATGTTACGACAAATTTTCATCAAAGAATTCTCGCACTTTCAGAACCGTTATAATGCCATTCCCGAACGCGAACACGCGCCA…	MEFGIGDRFLLVLISSAIVYKIFPFSVFVALFSFIVASWIYFQYRQKQHWHNVGV PGPNTNILFGNTLKQFRTGVIEVDEEMFKKYGNSYGSFLFERREFCTKDPKMLRQIFIKE FSHFQNRYNAIPEREHAPKSLMRNILTVLRDDDWRRVRNRITPAFTTGKLKKLIPILCES TEKLCKVLETENALKGKEVPLKDLFGRFLLDVIGRCGFSLDLDTFDEENIFVKQARTIFD FTRKGQKLRMILGVFFPCVSLLYENITGKSFAFAMDEEFFMEMMSDLYEKRRADPEAKEK YADIFQLLMNAVDDEEFTISADDAEIIHSELRNNEQQQKQQGKHLTRIELFAQSFIILIA GFETTGATLSFAAYMLAIESEIQEKLREEVIDVLGENE…
Hetgly08425	Hetgly08425.t1	Chromosome_1:20475892-20490030	PF00067	TCCTCCTCACTTTCTTCTCCCTCCATTTTCGCCATTCCTCTTTCGTTCCGTCTGCACTCGCTCAACTCGTCCAGCCGTTTCGCCCTCGTTGACCGCCTTGTGCCAAATTCGCCGATCGTTTCCCTCCGCCAAGTTGAGATTGGCTTCGTTGTCCAACTTCTCCTGGTTTGGGAAATGTTGAATCTCGTTTCAAGGACGAGCGTGTCCTTGCTGGCCATTTATTGGCTTGTCCTTGACATTTGGAACGCTCGCAACTGCTCGTTGCTCCAACAAGTCGGCTGCTATGGAAAAAGCATTTTGTGCCATTGGCTATTTGCAAAAAGCGGTTGGATGGATTTTAATGGCTGTTCTTCGTGTAACAGGACTGAGTGCAACAAACCCGGACGAATCTATCCACTT…	SSSLSSPSIFAIPLSFRLHSLNSSSRFALVDRLVPNSPIVSLRQVEIGFVVQLLLVWEML NLVSRTSVSLLAIYWLVLDIWNARNCSLLQQVGCYGKSILCHWLFAKSGWMDFNGCSSCN RTECNKPGRIYPLKQTDMDAKCDVFISQFTAPNNTKLSKEQIDVFCAKVEEQPTQQQLQQ KPWTKKDDPEMGEDSKCPKMNDDNNDPEMKEDSNEPAKKEDSNDPDAKKDSNDLDRDRGE VGGNGDDSTHNFGVHPLTALFRLSPRLFRHLPFLHGKFNRTKTVYRNFDAFFERQIDEHR LKINQLQQWDNDNTEPTDFVEAFLKEKTKRDGRKRRRSDAPVQDTITNTLSWGIAYLNHH AQIQAKMSDELQWMVDDDDEDEHQHTNGATNRT…
Hetgly08781	Hetgly08781.t1	Chromosome_1:22971548-22975078	PF00067	ATGATCCGTTCCATTTTTCTGCGTCATCAAAATGAACAAAGCTCGGGTCGCCATTTCTTTGAAATCACTGAAATTATTCCGGAAGCGCATGGCGTTTTTGGCGTTACCCGGACACAAGGTGAAGGTTGGCTTTACCTGAGGAGAAATGTGCTCGCCACCTTGAGAGATTTGGGAATGGGCCGTAATCGCATGAGTCAGGAAGTAATTTTTGGTCTTCGCAAAATGTCGGCAAAAATTCGTGCCGAAATGAAGCGCAATGGGCCAAATGCAATTGACCTAATTGAGCCAATAAATGTGCTGGTCGGCTCATCAATAAACCTTCTTTTGTATGGGAATTCATTGGAAGAGGGGAATATGGACAATTTTTGTACTGTCAAGGAAAATATGAAACAACTTTTA…	MIRSIFLRHQNEQSSGRHFFEITEIIPEAHGVFGVTRTQGEGWLYLRRNVLATLRDLGMG RNRMSQEVIFGLRKMSAKIRAEMKRNGPNAIDLIEPINVLVGSSINLLLYGNSLEEGNMD NFCTVKENMKQLLQLFPWKTTQIVCGTNLWWLRYFPPFTKTYKLIEKTVSTSFKTVDQEI GVILKRREWECQNGLGDGERTSLVDNFLDAVQRMEERKKHGEMPFKQDKYFHMDSLRSLC FDFFLAANETNSNTLHFMDYSDWLCSAIGLEHRPFLPYTNAVVNETLRLVNLIPFNLAHS TLEDMQIGNYFVQRGTTIVPQISSVLYDEKLYPEPHRFLPERFLDDDSQLKKSDELIAFG VGKRQCAGEALARMTLFLFAANFFLAYKVLPSD…
Hetgly08791	Hetgly08791.t1	Chromosome_1:22971548-22975078	PF00067	ATGTTCATTGGCTTACTTCTGCTCAATGTGTTCGCCATTCTGTTCTGGAATTTTGTGTGGAAACGTCGAAAATTGCCGCCAGGGCCAACCCCACTCCCATTAATTGGCAATTTGCACCAATTAGCCAATTTCCCGGACCATGGCGGTGCCGGTGCGTACACCCATTTTGCCAAGGAGTATGGCCCAGTATACACGTTGTGGATGGGCGAAGATCCTTATGTGATCGTGACCGACTATGAGCTGATTCGTTCAACATTTCTACTCAATTACAATGAACAAACGTCGGGCCGACACTTTTTTGGCATCTCCGAAATTGTTTCGGGAACTCATGGACTTCATGGTGTTTCGAGAACTCATGGTGAGGGTTGGCTGTTTTTGAGAAGGTTTACGCTCGAAACA…	MFIGLLLLNVFAILFWNFVWKRRKLPPGPTPLPLIGNLHQLANFPDHGGAGAYTHFAKEY GPVYTLWMGEDPYVIVTDYELIRSTFLLNYNEQTSGRHFFGISEIVSGTHGLHGVSRTHG EGWLFLRRFTLETLRDLGMGRSRMSQEMIFGLRKMSAKIRCDIQMNGPSRIDLIKQINVL VASSISILLYGHALEDVEEMDGFLDIKEKMRFLFAMFPWKTTQIVASSPLWWLRHFPPFS TTFKLIDQNMTETFDAIDNEIAKIEKRRQFETNLCAVSLVDHFLDAINNNEQRKKNGTMP LAQDKYFHMESLRSVCFDFYIAANETTGNTLNFMLIYMILNQHIQTKLHNELTEYVIANG LLPKCDAQAEDYSDWLCSAIGLEHRPFLPYTNA…
Hetgly08793	Hetgly08793.t1	Chromosome_1:23058135-23074647	PF00067	ATGTTCATTGGCCTGCTTCTGCTCAATGTGTTCGCCATTCTGTTCTGGAATTTTGTGTGGAAACGTCGAAAATTGCCGCCAGGGCCAACCCCACTCCCATTAATCGGCAATTTGCGCCAATTAGCCAATTTCCCGGACCATGGCGGTGCCGGTGCGTACACCCATTTTGCCAAGGAGTATGGCCCAGTGTACACTCTGTGGATGGGCGAAGATCCTTATGTGATTGTGACCGACTATGAGCTGATTCGTTCAACATTTCTACTCAATTACAATGAACAAACGTCGGGACGCCATTTTTTTCGCATCGCTGAACTTGTTTCTGCAAGTCATGGCTTTTACGGCATTTTAAAAACGCATGGTGAAGTTTGGCTGTACCTGAGAAGGTATGCGCTCTCTACA…	MFIGLLLLNVFAILFWNFVWKRRKLPPGPTPLPLIGNLRQLANFPDHGGAGAYTHFAKEY GPVYTLWMGEDPYVIVTDYELIRSTFLLNYNEQTSGRHFFRIAELVSASHGFYGILKTHG EVWLYLRRYALSTLRNLGMGRSRLSDEMLIGLREMSAKLRSDIKQNGPCSIDLCKPISVL VGSSISMLLFGHPLKEEDMDDFLKVKAKTTLLFLWLRHFPPFSTTFKLIDQTLTGPYDLI DKEIAKIVKRRQFESNLCAVSLVDDFLDTIQNSDQRKKNGTMPLAQDKHFHMESLRSLCV DFYAAANNFAITNGLLPKCDDAQAEDYSDWLCSAIGLEHRPFLPYTNAVINETIRLANLV PFNFPHLTLDEVKIGNFIVERGTPIVPQVCTVL…
Hetgly09965	Hetgly09965.t1	Chromosome_2:5705559-5709608	PF00067	ATGGGCACATCGGCAAATGGAACAGCCATTCTGATCACGCAAATAGCTCTCCTCCTCGAC CTTGTCGTCTCCGTCAAAGGTCACTTCTCCATTCCCCTTCAGCAGATGGGCTTTTTGGTT GTTTTTCTGATCGCTTCTCTGTTCGCTTGGCTTTCCGCTTGGATCAGTCGGAAGTTCTTG CGCATCTCTCAGTTGGTCAATCGAATCCCGGGCCCTTCCACTTTGCCTTTGGTCGGAAAT CTCCATCAAATCCGGCTTAAGCCCGATGAATTCTTCGAGCAAGTCCAGGGCCTCGCTTAT ATGTTCGGGGAGAAGAACGGACGCATCGCGCGGGCGTGGCTCGGCCCCATTCCGCTTGCG ATCATTTTTGGCGCCGAGGAAGTGGAGCCGGTG…	MGTSANGTAILITQIALLLDLVVSVKGHFSIPLQQMGFLVVFLIASLFAWLSAWISRKFL RISQLVNRIPGPSTLPLVGNLHQIRLKPDEFFEQVQGLAYMFGEKNGRIARAWLGPIPLA IIFGAEEVEPVLGSKKLLTKMFHYSFLSAWIGDGLLLSKPNKWRPRRKLLTPTFHYDILK DFVPVYNRHGTTLVQKMEKIAESGEFVDIFHTITLCTLDIICEAALGVNIDAQRTIHSDY LDAVFAIKNIIFQRIVKPQFYPEFLFNIFGAGKEQKRCVQILHDFTNKAILARKKAMEEA GGIEKLVAKKVTEGGKGVSVETRIKYIFFFRLALLDLMLDMEQHGQLDLAGIQEEVDTFT FEGHDTTSTALNWFLHLMGANPEIQSRVQREID…
Hetgly10349	Hetgly10349.t1	Chromosome_2:7427441-7431088	PF00067	ATGTTCGTCTTTCCCATTTTTGTGCTTTGTTTCTCTTTTTTCCTCGCCTTTTACAACTTT TACTACAAACGCAGAAAACTTCCTCCAGGCCCAATTCCGCTGCCTTTGGTCGGCAATATT TTGACACTCATCCGAAAAAAGCCGGGCGAAGACGCATTTTTGGAATGGAAGCGAAAATAC GGGCCAATTTACACTTATTGGCTGGGAGAAATGCCCGTCGTTTGTGTCGCCGACTACAAA AATATCGTCGAAGTTTTCCGCAAAGGCGGCGAAGAATTTACGCAACGACAAATTTTTATT TTGGTCGAACTCAGCCGAATGTTCGAACGAATCGACCGCAAATTGGCAAAGAGTGAAAGC AGCGAAATCAATCTGATCAAAGACGAACGAATC…	MFVFPIFVLCFSFFLAFYNFYYKRRKLPPGPIPLPLVGNILTLIRKKPGEDAFLEWKRKY GPIYTYWLGEMPVVCVADYKNIVEVFRKGGEEFTQRQIFILVELSRMFERIDRKLAKSES SEINLIKDERIDEFHELLALFDSAFKLAYEKNLGSLFSTLIVCFPNSTKNLPFFRERYEA LMEVSRNLRNFFMKRIQKRAEQIDFKSDEYDDFVEAFLKEKERLDGQGIAHSFSMDQLWN ICMDIWIAGQETSSTIIAWGMAHLLNNPKSLARVYDELDKVMGDERRLITAGDKARLPYT NATINEFLRISNMIVQNAYRRVFVDVTIGNFQIPKGTCILPQISVVLADDEVFDNPKMFR PERFLDENGNFVTCEKLIPFSVGRRKCFAESMA…
Hetgly10762	Hetgly10762.t1	Chromosome_2:10217270-10222408	PF00067	ATGAATCCTCTGATTTGGCTGATTTCCGCCCTCCTTTTGCTTCTCCCCGCCCTCATCCGT CACATTGTGCGCCGTTTTCAGCAATACCGTGAATTTGTACGGCTCGTCGACAAACTGCCG GGCCCTTCGGCACTGCCAATCATTGGCAGTGCTTTGAAGTTTTCACCGGACAGTGAAAAA AGCACTTATCAAATGGAGTATTATTTTCGCAAATACACTTTTGAATTCGGCAAAGTGCCA GAAACAATGCGTAACAATCCGGGGATTATGCGACTTTGGATCGGGCCAAAGCCAATCGTC ATTTTCTGGAAGCCCGAATCTGCAAAGGCCATTTTGGAAAGCAATGCTCTCATCTCCAAA CCATTTGAATACAGCCTATTGCGAGATTGGCTT…	MNPLIWLISALLLLLPALIRHIVRRFQQYREFVRLVDKLPGPSALPIIGSALKFSPDSEK STYQMEYYFRKYTFEFGKVPETMRNNPGIMRLWIGPKPIVIFWKPESAKAILESNALISK PFEYSLLRDWLGTGLLTSTGEKWQRRRKLLTPAFHFKILANFIQVFNRHSNVLVELLDEC AKNGYPFDFYRMIKLYALDIICEAAMGTQLDAQRGGNPKYVEAVKKMCELSFLRMRSPWL WPAPVWWLSGKGGEFKRNLKAITEFTQGVIARRKRERAVQQQQKQRKQQENDIKMQQNGV QSHQQNGTTVISQNGNGIDVDVKTGTKSAAACFLDILLDLQEHNNFSDEDIREEVETFMF EGHDTVASSVGFTVFSLGHRPQLQERLHTEMDN…
Hetgly03068	Hetgly03068.t1	Chromosome_3:2098227-2102276	PF00067	ATGTTGGATGTACAGCCCCAAATTGTGCTCGTCCCGTCCATTGTGCCAGTGATTGTGACA GCAATTGCGCTCTTTTTGGCCACAAATGGGCCCCACAATTGGCCAGCACTGTGGCAAGAG CTGATCAATCCGCCGTCGGATGCGCGACATGCCATCAGAGGGCCATCACCATATTCGGCA CATGTACGGCTTAGCCAAGCGGGGCTCGATATGCGCCGTGCGCAACTGATGACATATGTG CAAGTTTATGGCATTCCGATGCACGCACAAAATCATCAGCAACAGCAACAGAACCAGCAT CATCAACAGTGCAGCATTTACCATGCCATTTATGCACTTGGCCCACTGTACATTTTGTTC CCGATCACTTGGTATTTGTTTGGCCATGGCTTT…	MLDVQPQIVLVPSIVPVIVTAIALFLATNGPHNWPALWQELINPPSDARHAIRGPSPYSA HVRLSQAGLDMRRAQLMTYVQVYGIPMHAQNHQQQQQNQHHQQCSIYHAIYALGPLYILF PITWYLFGHGFATRKAVKALKAFSTKVVEDRIRINEANGGIRKDGLMHSEGSLYKGKIMA FLDFLLTLREEQKLNTEQVREQVDAFMFGDHSSSSSSSFSTVFVHE
Hetgly03071	Hetgly03071.t1	Chromosome_3:2109569-2134027	PF00067	GTCCTATTGGAAAGCACTGTTGAAATCAAAAAAGGACCTGAGTACAAATTCTTTCACCAA TGGTTGGGCAACGGCGTTTTGGTCAGCGACGGGGACCATTGGCTTCGCCAACGCCGAATG TTGTTGCCCATCTTTCACTTCTCCATGTTGGAACAGTACACGCCCACCTTCAACAAATAT GGACGAATGTTGACAAAAAATTTGGCCGAATTGCAGGGACGGCGCGAACTTGTAGACCTG TCACCATTGTTGATCAAATGCGCATTGTACAACGTAACAGAGTCGGTAATGGGCGTCCAA ATGGACCTTGAGCAAAATGTGTGCCGTAAATACATGGAAGCGATCAAAAAATTCGGCATT TATCAACACATTTATGCGTTATGTCCGCTGTAC…	VLLESTVEIKKGPEYKFFHQWLGNGVLVSDGDHWLRQRRMLLPIFHFSMLEQYTPTFNKY GRMLTKNLAELQGRRELVDLSPLLIKCALYNVTESVMGVQMDLEQNVCRKYMEAIKKFGI YQHIYALCPLYILFPITWYLFGHGFATRKAVKALKAFSTKVVEDRIRINEANGGIRKDGL MHSEGSLYKGKIMAFLDFLLTLREERKLNTEQVREQVDAFMFGGHDTVAHGLMWFLWSMA CHPEYQQKVHAEIVEHFGAIDGEEEDDEQLLQLTASDVNKLPYLDRCIRETMRMFPLIPI LERELQADLRIGDKTLPRGAIVAIMPLVIHHNEKVWPRHWEFDPDNFLPERMAKRSPYDY LPFSAGPRNCLGNRFATLELKIILVHVFRRLRF…
Hetgly03073	Hetgly03073.t1	Chromosome_3:2117181-2124053	PF00067	ATGTTGTTGCCCATCTTTCACTTCTCCATGTTGGAACAGTACACGCCCACCTTCAACAAA TATGGACGAATGTTGACAAAAAATTTGGCCGAACTGCAGGGACGGCGCGAACTTGTGGAC CTTGATCAAATGCGCATTGTACAACGTAACAGCTCCGTTTCAATGAATTCTTCCAGCGTG ATTCGGGTCAGCCGATTCTCATTTTGCAAGTCGGTGATGGGCGTCCAAATGGACCTTGAG CAGAAAGTTGGCCGCAATTACATGGAAGCGATCAAAAAATTCGGCATTTACCATGCCATT TATGCACTTGGCCCACTTTACATTTTGTTCCCGATCACTTGGTATTTGTTTGGCCATGGC TTTGCGACACGAAAAGCGGTTGTTGAGGACCGA…	MLLPIFHFSMLEQYTPTFNKYGRMLTKNLAELQGRRELVDLDQMRIVQRNSSVSMNSSSV IRVSRFSFCKSVMGVQMDLEQKVGRNYMEAIKKFGIYHAIYALGPLYILFPITWYLFGHG FATRKAVVEDRIRINEANGGIRKDGLMHSEGSLYKGKIMAFLDFLLTLREERKLNTEQVR EQVDAFMFGGHDTIAHGMMWFLWSMACHPDFQDKLRAEIADHFGVATQGETELELTASDV NKLPYLDRCLRETMRMFPVFPVLERELQADLRIGDKTLPRGATVAIPPLIIHHNEKVWPR HWEFDPDNFLPERMAKRSPYDYLPFSAGPRNCLGNRFAILELKIILVHVFRRLRFSTTIP FEKNRSAFESVARPEIGCLLHWALLRCGRADGL…
Hetgly03075	Hetgly03075.t1	Chromosome_3:2136263-2141534	PF00067	ATGTTGGAGCATGCAAATGAGGCCATCCGTAATGGACACCATTTGATGAGATGGTGGGTC GCTAATAAATTTATTATTATCATGTTGGATGGAGAGACCGCAAAAGTTCTTCTTGAGAGC ACTGAAGAAATGAAAAAGGGACCAGATTATAAATTCTTTCACCAATGGTTGGGCAACGGC GTTTTGGTCAGCGACGGGGACCATTGGCTTCGCCAACGCCGAATGTTGTTGCCCATCTTT CACTTCTCCATGTTGGAACAGTACACGCCCACCTTCAACAAATATGGACGAATGTTGACA AAAAATTTGACCGAATTGCAGGGACGGCGCGAACTTGTGGACCTGTCACCATTGTTGATC AAATGCGCATTGTACAACGTGACAGAGTCGGTG…	MLEHANEAIRNGHHLMRWWVANKFIIIMLDGETAKVLLESTEEMKKGPDYKFFHQWLGNG VLVSDGDHWLRQRRMLLPIFHFSMLEQYTPTFNKYGRMLTKNLTELQGRRELVDLSPLLI KCALYNVTESVMGVQMDLEQKVGRNYMEAIKKFGIYHAIYALGPLYILFPITWYLFGHGF ATRKAVKALKAFSTKVVEDRIRINEANGGIRKDGLMHSEGSLYKGKIMAFLDFLLTLREE QKLSTEQVREQVDAFMFGDKLRAEIADHFGVATQGETELELTASDVNKLPYLDRCLRETM RMFPVFPVLERELQADLRIGDKTLPRGATVAIPPLIIHHNEKVWPRHWEFDPDNFLPERM AKRSPYDYLPFSAGPRNCLGNRFAILELKIILV…
Hetgly03076	Hetgly03076.t1	Chromosome_3:2142674-2147918	PF00067	ATGCTTCTGTTTCTCGTTGCGGTTGTGCTGCTCGTTTTCGTTGTTTGGCGTATTTTTGCC ATTTCTTCCACCCATTTGCGCTTCATCCGCACTTCCAATGGCATTTACAATATTCCGGAG ACAATTCCGTTTCTCGCATGGTCCAGCTTTATTGTGGAACAATCAAATGACGCGGTCAGA AAAGGACACCATTTGATGAGATGGTGGATCGCAAATAAGTTTATGGTTGTCACGTTGGAC GGAGAAACGGCAAAAGTTCTATTGGAAAGCACTGTTGAAATCAAAAAAGGACCTGAGTAC AAATTCTTTCACCAATGGTTGGGCAACGGCGTTTTGGTCAGCGACGGGGACCATTGGCTT CGCCAACGCCGAATGTTGTTGCCCATCTTTCAC…	MLLFLVAVVLLVFVVWRIFAISSTHLRFIRTSNGIYNIPETIPFLAWSSFIVEQSNDAVR KGHHLMRWWIANKFMVVTLDGETAKVLLESTVEIKKGPEYKFFHQWLGNGVLVSDGDHWL RQRRMLLPIFHFSMLEQYTPTFNKYGRMLTKNLAELQGRRELVDLSPLLIKCALYNVTES VMGVQMDLEQNVCRKYMEAIKKFGIYQHIYALCPLYILFPITWYLFGHGFATRKAVKALK AFSTKVVEDRIRINEANGGIRKDGLMHSEGSLYKGKIMAFLDFLLTLREERKLNTEQVRE QVDAFMFGGHDTVAHGLMWFLWSMACHPEYQQKVHAEIVEHFGAIDGEEEDDEQLLQLTA SDVNKLPYLDRCIRETMRMFPLIPILERVLQAD…
Hetgly03077	Hetgly03077.t1	Chromosome_3:2149852-2155502	PF00067	ATGCTTCTGTTCCTCGTTGGGGTTGTGCTGCTCGTTTTCGTTGTTTGGCGTATTTTTGCC ATTTTTTCCACCCATTTGCGCTTCATCCGCACTTCCAATGGCATTTACAATATTCCGGAG ACAATTCCGTTCCTCGGCCAGGCCCACGTGTTCCCTCAAAATCCGTGGGTCGCTAATAAA TTTATTATTATCATGTTGGATGGAGAGACCGCAAAAGTTCTTCTTGAGAGCACTGAAGAA ATGAAAAAGGGACCAGATTATAAATTCTTTCACCAATGGTTGGGCAACGGCGTTTTGGTC AGCGACGGGGACCATTGGCTTCGCCAACGCCGAATGTTGTTGCCCATCTTTCACTTCTCC ATGTTGGAACAGTACACGCCCACCTTCAACAAA…	MLLFLVGVVLLVFVVWRIFAIFSTHLRFIRTSNGIYNIPETIPFLGQAHVFPQNPWVANK FIIIMLDGETAKVLLESTEEMKKGPDYKFFHQWLGNGVLVSDGDHWLRQRRMLLPIFHFS MLEQYTPTFNKYGRMLTKNLAELQGRRELVDLSPLLIKCALYNVTESVMGVQMDLEQKVG RNYMEAIKKFGIYHAIYALGPLYILFPITWYLFGHGFATRKAVKALKAFSTKVVEDRIRI NEANGGIRKDGLMHSEGSLYKGKIMAFLDFLLTLREERKLNTEQVREQVDAFMFGGHDTI AHGMMWFLWSMACHPDFQDKLRAEIADHFGVATQGETELELTASDVNKLPYLDRCLRETM RMFPVFPVLERELQADLRIGDKTLPRGATVAIP…
Hetgly04863	Hetgly04863.t1	Chromosome_3:13956764-13961351	PF00067	ATGGGTGAAGTATTTGGAAAAAAGCGATTTTCTGAATTAGAGAAACGAAAAATAGTG AGACATTTTATGGAAATGAAAGCGAACAATTGGACAAAAATGGACAATAAAACGAGGAGT GAGAAGGAGAAAGAAGTCACTATGACCTTTGGAGTGAGCCGAACGACGATTGCCAAATGG AAGTGCCAATTGAGAAAGAGAGGGGATGATCAATGGTCGGAAGAGGAAGCAAATGAGCAC ACATCGGACGAAGGCACCGAAAATTTGGACGGAGGAGAGGATGGACAGCAACCAATGGCA CATGAGGACAATGCCAATGAAAATGATAGTGAAAATGCCAATTCCAGTGAAAATGATAGT GAAAATGCCAATGGCCGTAAAAACGATAGTGAAAAT…	MGEVFGKKRFSELEKRKIVRHFMEMKANNWTKMDNKTRSEKEKEVTMTFGVSRTTIAKW KCQLRKRGDDQWSEEEANEHTSDEGTENLDGGEDGQQPMAHEDNANENDSENANSSENDS ENANGRKNDSENANYSENDSENDTKIGAKESLDVPEFLIGHANRALRDGHNAMCWWFASE LNIWALDSESAKEILENSAELTKGNDYDFFKQWLGEGLLLSTGAKWKRQRRILTPTFHFA KLEQYTDIFNGKAHELVQSLTNLASADDNSSKAEDISEMIRHISLAIAAEAIMGVRLQKD SHCEYVKAVADFNRHLHDFVMTPLFYFCPFAWFLLGRGFATRKCVHKLKAFTAKIIGERI EIRAQQRKHLDKERAKKSGDSFLDTLLDMEGNDT…
Hetgly04863	Hetgly04863.t2	Chromosome_3:13956989-13959479	PF00067	ATGGACAATAAAACGAGGAGTGAGAAGGAGAAAGAAGTCACTATGACCTTTGGAGTGAGC CGAACGACGATTGCCAAATGGAAGTGCCAATTGAGAAAGAGAGGGGATGATCAATGGTCG GAAGAGGAAGCAAATGAGCACACATCGGACGAAGGCACCGAAAATTTGGACGGAGGAGAG GATGGACAGCAACCAATGGCACATGAGGACAATGCCAATGAAAATGATAGTGAAAATGCC AATTCCAGTGAAAATGATAGTGAAAATGCCAATGGCCGTAAAAACGATAGTGAAAATGCC AATTACAGTGAAAATGATAGTGAAAATGACACTAAAATTGGAGCCAAAGAATCTTTGGAT GTGCCGGAGTTTCTAATTGGCCATGCAAATCGG…	MDNKTRSEKEKEVTMTFGVSRTTIAKWKCQLRKRGDDQWSEEEANEHTSDEGTENLDGGE DGQQPMAHEDNANENDSENANSSENDSENANGRKNDSENANYSENDSENDTKIGAKESLD VPEFLIGHANRALRDGHNAMCWWFASELNIWALDSESAKEILENSAELTKGNDYDFFKQW LGEGLLLSTGAKWKRQRRILTPTFHFAKLEQYTDIFNGKAHELVQRLEKALFEIICQKWL QNGSGPQDCIFKLGSV
Hetgly13473	Hetgly13473.t1	Chromosome_4:10975671-10977825	PF00067	CCACGGGTGCAGCAGAAGCTGCACGAGGAGCTCGACGCCGTGGTTGAGTCGGACAGAATG ATCACTTTGGCGGACAAAGTGTCACTGCCGTACAGCAACGCGGTGATCAATGTGAGGAAG GAGAAATTATGGTATCGCCAATTTGCTGCCGCAAAATTTCGCGCGTCGCAATGTCCAGGA CGTAAAAGTGCGTGGCCACCTGTTGCCCAAAGGCACCGATTGTCTCCCAAATTTCATGCG TTTTGTACGACGAAAAGGTGTTTCATGAGCCACGTCTGTTCAAACCGGAACGCTTTTTGC ACTCTGAGGCGGGTGGACGAACTGATCCCCTTCTCAGTGGGCAAAAGATACTGCGTGGGA GAGTCACTCGCGCGCATGGAGCTGTTCCTGGTG…	PRVQQKLHEELDAVVESDRMITLADKVSLPYSNAVINVRKEKLWYRQFAAAKFRASQCPG RKSAWPPVAQRHRLSPKFHAFCTTKRCFMSHVCSNRNAFCTLRRVDELIPFSVGKRYCVG ESLARMELFLVFVNLLNQYKITAPKHSPMPSKRQNFGLTVAPIPYQCQIEKRRK
Hetgly13553	Hetgly13553.t1	Chromosome_4:11409859-11416680	PF00067	ATGCGCGAACTGTTCGTCAAGGACGGTGATACATTTGCCGGCAGGGATTTCATGGAGGAA CTTTTCAAAGTGTGCGCCGCATCCCATGGAAAATGTTACGGAGTGATCAGAACCGAGGGC GAATTGTGGAAAGTGACACGCAAATTTGCGATGCGCAATTTGGGGATGGGAAAGGCGCGG TTGGAGCAAAAGTATTTGAGCGACATCAACACAATGTTTGGGCGAATTCGGCAACAGATC GCTTTTGCAGCAGCAGAGGAAGATACAAGCGGAATTCAGCTGTATTTGCACATTAACCGT TTGATCGGCTCCACAATCAATCAGCTGTTATTCGGGCACTCATTCAGTGATGACCAAATG GAAGACTTTCATCAACTCAAATATACCATGGAC…	MRELFVKDGDTFAGRDFMEELFKVCAASHGKCYGVIRTEGELWKVTRKFAMRNLGMGKAR LEQKYLSDINTMFGRIRQQIAFAAAEEDTSGIQLYLHINRLIGSTINQLLFGHSFSDDQM EDFHQLKYTMDNQTKLLDSIAGKALIGMPFLRHFPPFCWTFAKIDNNLSNVYVYLDKTIA KRIAKRSQTMEKGGEEEDDLLNCFLDQMEEDGATLNEGVAEGEGKAEDYFNLENLRNVCF DLFFAGQETTSVTLSFLVLYLLLDQRVQQKMQKELDELCIEKEERNETEGKEAKMMITTA DRPKLPYVNAVINETQRLCNLLPLNLTHRTMADVQIAAGGGANFRLGRGTIIVPQISCVL FDEKVFPNARRFLPERFLNQMGQLERFEELIPF…
Hetgly00825	Hetgly00825.t1	Chromosome_5:5421131-5429041	PF00067	ATGGCCATTGTCGTGGCCACGCTTGACGCTCTGCGCTCCGCCGCTTCGGCTGGCGGCCGC TCGTTAGGCTTGTCATTGCCCATGGCATTGCTGCTTCTCACGCTCCTTTTTTGGCATTGG CACCGCGGGCGCCGGGCTCATCGGCACACATTCCCTCCGGGGCCAACGCCACTGCCGTTG ATCGGGAATTTGGCGCAAATCGATTTGGCCAACCCGCACCGGTCATTCGTGGCATGGAAA CGCCGTTACGGCCCCGTGTACACCGTTTGGTTGCCCAAGCCTCATGTGGTCATTGCCGGC ACAAAAGAGCTGGACGAATATTTTGTGAACCCGGCAAATGCGGAAATTTTCGCCGACAGG CCAACCCATTCCTTTTTGTACGGCATTTTCAAC…	MAIVVATLDALRSAASAGGRSLGLSLPMALLLLTLLFWHWHRGRRAHRHTFPPGPTPLPL IGNLAQIDLANPHRSFVAWKRRYGPVYTVWLPKPHVVIAGTKELDEYFVNPANAEIFADR PTHSFLYGIFNKHQPDGDGIILARRAVAQKHRRFALGAFRQLGIHGPRGESLVRLHVDEL VQRLAEKALHDPLLDDLHSQFAFCIGNIINHLVFGRNYKYNDQDFLRSKRLIERATKEVS NPQLLLVDTYPSLRFLLPAYWRYCRVGFELQRQFLREIDAHIGQMRQRLMGQHQQQQQQH FEAVTEQQQQQQQTAETGKGQHNVPEVKGSPMAQRSAEEVPLLEHQENFIAAFLLGTQQN DWDEPAFKLSLALCAGDLWAGGLETLVATLNWA…
Hetgly01930	Hetgly01930.t1	Chromosome_5:11016984-11021122	PF00067	ATGAAGCTTTGCTCAAGAGACCAGCAGCAGAGACAGCCCCCGGGGGACGGCATTGGGAAG GATTTGGATTGGATAGAGTTGGTCCGGGACGGATGCTCCCTTTTTTCCCTTTTGCCTTCG CTTCTCCCCCTTTCGTTGCTTTTCCTCCTCTCCCTCTTTTTGTTCTATCATTTCCATTGG AAACTTCTCCATTTACCCCCCGGCCCATTGCCTTTGCCTTTTTTTGGAAATGCGCCGCAA TTTTCTGGCAAAAATCGCTACAACAAATTTAAGGAATGGACACAAAAATTTGGGCCCATT TACACGGTTTGGCTGGGCGAATTGCCCGTGGTCGTTTTCACGGACTTCGAAATGATAAAG CAATGCTTCACAAAAGACGAATTTGCAGGCCGA…	MKLCSRDQQQRQPPGDGIGKDLDWIELVRDGCSLFSLLPSLLPLSLLFLLSLFLFYHFHW KLLHLPPGPLPLPFFGNAPQFSGKNRYNKFKEWTQKFGPIYTVWLGELPVVVFTDFEMIK QCFTKDEFAGRNFLNNHFRIFSGGEVNGVIRTEGEQWKQLRKFTLKALRDYGLEKGATEA MVLEAIFTLIDEVEGEVNSGNSELSVDRKVDLMTGSVINRMLFGFSFYGDRYKTFTFLKD ALDVEQEYFISLISQMIEARPWLRHLPYFSKKYNENEWTLKELFKFFDNEIERRVELRKS ADGYSGDGTFLDILDQFIDQMEEQTEEKQSESNFIKLKYLSTLCYDIFLAGQETTSNTLN FLILFMLLDQKSQQKLHAELDSLANDKNEQTAP…
Hetgly02475	Hetgly02475.t1	Chromosome_5:14061163-14067087	PF00067	ATGATTTTTGCCATGTTAATTGTGCTTTTTGCTCTCGTCTTTCTCATTATTAGAAACTTT AAAAAGGGCCAACGTAGCCTCTTCGAACCGATCACATTGTCCGTCTCTCAACATGTTCGC CACATTGAACTTCAACAAATGTCTGCAGAATTTGGCAACTTTTTTACGTTGGCACCGAAA AATGGTGAGGGCGGCACGCAATTCGTCACATCGGACCCGGCAGTGGCCAACGAAATATTC GTGGCAAAATTTCAAAATTTTAGCGACAGAAAGGACTTTTCTTCCAAAACTGGCCACGTG TTCATCGCTTCCGGCGACCATTGGAAGACATTGAGGCACAACGTGTCCGTCTTCTCAAAC ACAAAAGTGAAGGCGTTCACTCCGTTGCTAAAT…	MIFAMLIVLFALVFLIIRNFKKGQRSLFEPITLSVSQHVRHIELQQMSAEFGNFFTLAPK NGEGGTQFVTSDPAVANEIFVAKFQNFSDRKDFSSKTGHVFIASGDHWKTLRHNVSVFSN TKVKAFTPLLNAAVDSMLRTIAANEGKAIDFHNTSLHLVAAILARIAFCCVHQRDHPAQF CDTYTAYAEQLLLLKENARLFRALPPAKIGQNAQQQNGANFDMFTELYKHILRMELQKNH EQKQQQKNRMMEHQNNSPGDYDAYDEDCHLFACTLGNFFLENAMKSVGIDTIGHCLALVV HFMAHRPFVQHRLREELTANVVDDEVKLLPKLVKAVIKETLRLCPIVSFASSRRCTPTPS SPGGVQLNSKIVLNVGDSVEVDVFTMGRNRAVW…
Hetgly02476	Hetgly02476.t1	Chromosome_5:14072724-14078834	PF00067	ATGATGCGCAAACATCGCAAGTACTGGTCCAACCGTGGCATTCCGTCCCCAACCCCGCAG CTGATCAGTGGCAATTTCGGCTCGCTGTACGGCGATTATCCGAGCATGTTCCAGCTGCGG GATTGGACCAGACAGTACGGCAAGCAGTACGGTATCCAATACGGTTGGCGCAACGCGTTG GTGATTTCTGACCCGGCAATGGTCCACGAGTTGCTTGTCACCAAATTTGAATATTTCCAC GCAAGAAATCATTCGCCCATCTTTGGCAATTTGGACACAAACAAATGGAGCAGCATGTTC TTGGCCAGGGGAGGCCGGTGGAAAAGGCTCCGAACGATTGCGAACCCGGCATTTTCGGTA GCGAATCTGAAAAAGTGCATGTGGCTCATTGAC…	MMRKHRKYWSNRGIPSPTPQLISGNFGSLYGDYPSMFQLRDWTRQYGKQYGIQYGWRNAL VISDPAMVHELLVTKFEYFHARNHSPIFGNLDTNKWSSMFLARGGRWKRLRTIANPAFSV ANLKKCMWLIDDSVKNAINFLEKARNEGKSFNIQRHFVEMSFDVIARVALGQRESRQFET EMAHLAIESMQKYNNTPFDYVGFAFPWFGIHFLEPFISWSGILRKDPLIILRKQLMDELK ARKKLRESGEQQQQQRAKVDFIDLFLETEQNEQQQLTEQCQNEGEAMLSKTALQRVAKRC TLEEITSQLLMFLLAGFDTSANTLSLVCHALALHAEVQEKVQEEIDSVCFDEDPTYEQLS QLKYTEAVVKETLRLLPIATNVMNRTCCQTTTL…
Hetgly02479	Hetgly02479.t1	Chromosome_5:14086197-14091840	PF00067	ATGATTGTTGCCTTGTTCATTATGCTTTTTGCTCTCGTCTTTCTCATTATCCGACACTTT AAAAAAGGCCAACGTAGCCTCTTCGAACCGATCACATTGTCCGTCTCTCAACATGTTCGC CACATTGAACTTCAACAAATGTCTGCAGAATTTGGCAAATTTTTTACGTTGGCACCGAAA AATGGTGAGGGCGGCACGCAATTCGTCACATCGGACCCGGCAGTGGCCAACGAAATATTC GTGGCAAAATTTCAAAATTTTAGCGACAGAAAGGACTTTTCTTCCAAAACTGGCCACGTG TTCATCGCTTCCGGCGACCATTGGAAGAAGTTGAGACACAACGTGTCCGTCTTCTCAAAC TTAAATGTGAAGGCGGTGAGTTTTTTCTTCAGC…	MIVALFIMLFALVFLIIRHFKKGQRSLFEPITLSVSQHVRHIELQQMSAEFGKFFTLAPK NGEGGTQFVTSDPAVANEIFVAKFQNFSDRKDFSSKTGHVFIASGDHWKKLRHNVSVFSN LNVKAVSFFFSNASNSFSVWGWIKKQRLPNGQMPVVVTSLHLVAAILARIAFCRAHQLDH TAQFCDTYTAYAEQLLLLKEKARLSRALPPAKIGQNGANFDVFTELYKQILELEMQKKDG QKQQQQNQNNSPGDDDAYDEDCHLFACTLGNFFLENAMKSVGIDTIGHCLALVVHFMAHR PSVQHRLREELTASVVGDDVKLVKAVIKETLRLCPIVSFASSRRCTPTPSSPGGVQLNSE KIVLNVGDSVEVDVFTMGRNRAVWGEDAEQFRP…
Hetgly02481	Hetgly02481.t1	Chromosome_5:14094379-14096556	PF00067	ATGCAAAACATCGACACAATTGGCCATTGTCTTGCCCTCGTCGTCCATTTCATGGCCCAT CGTCCGTTTGTTCAGCACCGACTCCGTGAAGAGCTGACGGCGAATGTGGTCGATGATGAA GTGAAGCTGCTGCCCAAGCTGGTGAAGGCCGTCATCAAGGAGACGCTTCGTTTGTGCCCAATTGTTTCATTGTGCGCAAAAATTTAA	MQNIDTIGHCLALVVHFMAHRPFVQHRLREELTANVVDDEVKLLPKLVKAVIKETLRLCP IVSLCAKI
Hetgly02483	Hetgly02483.t1	Chromosome_5:14097825-14103930	PF00067	ATGGTCCTGCTTTTTCTCCAATTGGCACTGATTTTGCTCTGTTCGGTGTTTGCTTTTATT GTAATGATGCGCAAACATCGCAAGTACTGGTCCAACCGTGGCATTCCGTCCCCAACCCCG CAGCTGATCAGTGGCAATTTCGGCTCGCTGTACGGCGATTATCCGAGCATGTTCCAGCTG CGGGATTGGACCAGACAGTACGGCAAGCAGTACGGTATCCAATACGGTTGGCGCAACGCG TTGGTGATTTCTGACCCGGCAATGGTCCACGAGTTGCTTGTCACCAAATTTGAATATTTC CACGCAAGAAATCTTTCGCCCATCTTTGGCAATTTGGACACAAACAAATGGATCAGCATG TTCTTGGCCAGGGGAGGCCGGTGGAAAAGGCTC…	MVLLFLQLALILLCSVFAFIVMMRKHRKYWSNRGIPSPTPQLISGNFGSLYGDYPSMFQL RDWTRQYGKQYGIQYGWRNALVISDPAMVHELLVTKFEYFHARNLSPIFGNLDTNKWISM FLARGGRWKRLRTIANPAFSVANLKKCMWLIDDSVKNAINFLEKARNKGESFNIHRHFVE MSFDMIARVALGQRESRQFETEMAHLAIESMQKYNNTPFDYVGFSFPWFGIHFLEPFISW SGILRKDPLIILRKQLMDELKARKKLRESGEQQQQQQQRAKVDFIDLFLETEQNEQQQLT EQCQNEGEAMLSKTALQVGRERKGEGRVAKRCTLEEIAMQLLLFLLAGFDTSANTLSLVC HALALHAEVQEKVQEEIDSVCFDEDPTYEQLSQ…
Hetgly02487	Hetgly02487.t1	Chromosome_5:14118801-14121006	PF00067	ATGAAAAGTGTGGGCATTGACACAATTGGCCATTGTCTTGCGCTCGTCGTCCATTTCATG GCCCATCGTCCGTCTGTTCAGCACCGACTCCGCGAAGAGCTGACGGCGAGTGTTGTCGGT GATGATGTGAAGCTGGTGAAGGCCGTCATCAAGGAGACGCTTCGTTTGTGCCCAATTGTT TCATTCGCGTCCTCCCGTCGCTGTACACCGACGCCATCGTCGCCGGGTGGGGTTCAGCTC AACTCGGAAAAAATCGTGTTGAATGTCGGCGACTCGGTGGAGGTCGATGTGTTCACAATGGGCAGAAACCGTGCCAGTAAAAATCAGTTGTTATGTATGACAAATTAG	MKSVGIDTIGHCLALVVHFMAHRPSVQHRLREELTASVVGDDVKLVKAVIKETLRLCPIV SFASSRRCTPTPSSPGGVQLNSEKIVLNVGDSVEVDVFTMGRNRASKNQLLCMTN
Hetgly02509	Hetgly02509.t1	Chromosome_5:14293441-14299670	PF00067	ATGGTCCTGCTTTTTCTCCAATTGGCACTGATTTTGCTCTGTTCGCTGTTTGCTTTTATT GTAATGATGCGCAAACATCGCAAGTACTGGTCCAACCGTGGCATTTCGTCCCCAACCCCG CAGCTGATCAGTGGCAATTTCGGCTCGCTGTACGGCAATTATCCGAGCATGTTCCAGCTG AGGGATTGGACCAGACAGTACGGCAAGCAGTACGGTGTCCAGTACGGTTGGCGCAACGCG TTGGTGATTTCTGACCCGGCAATGGTCCACGAGTTGCTTGTCACCAAATTTGAATATTTC CACGCAAGAAATCTTTCGCCCATCTTTGGCAATTTGGACACAAACAAATGGATCAGCATG TTCTTGGCCAGGGGAGGCCGGTGGAAAAGGCTC…	MVLLFLQLALILLCSLFAFIVMMRKHRKYWSNRGISSPTPQLISGNFGSLYGNYPSMFQL RDWTRQYGKQYGVQYGWRNALVISDPAMVHELLVTKFEYFHARNLSPIFGNLDTNKWISM FLARGGRWKRLRTIANPAFSVANLKKCMCLIDDSVKNAINFLEKARNKGESFNIHRHFVE MSFDMIARVALGQRESRQFETEMAHLAIESMQKYNNTPFDYVGFSFPWFGIHFLEPFISW SGILRKDPLIILRKQLMDELKARKKLRESGEQQQQQQQRAKVDFIDLFLETEQNEQQQLT EQCQNEGEAMLSKTALQRVAKRCTLEEIAMQLLLFLLAGFDTSANTLSLVCHALALHAEV QAKVQEEIDSVCFDEDPTYEQLSQLKYTEAVVK…
Hetgly02512	Hetgly02512.t1	Chromosome_5:14305354-14310990	PF00067	ATGATTGTTGCCTTGTTCATTATGCTTTTTGCTCTCGTCTTTCTCATTATCCGACACTTT AAAAAAGGCCAACGTAGCCTCTTCGAACCGATCACATTGTCCGTCTCTCAACATGTTCGC CACATTGAACTTCAACAAATGTCTGCAGAATTTGGCAAATTTTTTACGTTGGCACCGAAA AATGGTGAGGGCGGCACGCAATTCGTCACATCGGACCCGGCAGTGGCCAACGAAATATTC GTGGCAAAATTTCAAAATTTTAGCGACAGAAAGGACTTTTCTTCCAAAACTGGCCACGTG TTCATCGCTTCCGGCGACCATTGGAAGAAGTTGAGACACAACGTGTCCGTCTTCTCAAAC TTAAATGTGAAGGCGTTCACTCCGTTGCTAAAT…	MIVALFIMLFALVFLIIRHFKKGQRSLFEPITLSVSQHVRHIELQQMSAEFGKFFTLAPK NGEGGTQFVTSDPAVANEIFVAKFQNFSDRKDFSSKTGHVFIASGDHWKKLRHNVSVFSN LNVKAFTPLLNAAVDSMLRTIAANEGKAIDFHNTSLHLVAAILARIAFCRAHQLDHTAQF CDTYTAYAEQLLLLKEKARLSRALPPAKIGQNGANFDVFTELYKQILELEMQKKDGQKQQ QQNQNNSPGDDDAYDEDCHLFACTLGNFFLENAMKSVGIDTIGHCLALVVHFMAHRPSVQ HRLREELTASVVGDDVKLVKAVIKETLRLCPIVSFASSRRCTPTPSSPGGVQLNSEKIVL NVGDSVEVDVFTMGRNRAVWGEDAEQFRPERWL…
Hetgly02515	Hetgly02515.t1	Chromosome_5:14318831:14324904	PF00067	ATGCTTTTCACTTCGCTGCATTTGGTCGCCGCCATTTTGGCACGCATCGCATTTTGCCGT GCCCATCAGCTTGATCATACGGCACAGTTTTGCGACACGTACACCGCCTATGCCGAGCAG TTGTTGCTGCTGAAGGAAAAAGCGCGCCTTTCTCGCGCATTGCCTCCGGCGAAAATTGGG CAAAACGGCGCCAACTTCGACGTGTTCACGGAGCTGTACAAGCAGATTTTGGAGCTGGAA ATGCAGAAGAAGGACGGACAGAAGCAGCAACAGCAAAACCAGAACAACAGCCCTGGTGAT GATGATGCTTATGATGAGGATTGCCATCTGTTTGCTTGCACTTTGGGAAACTTCTTTTTG GAAAATGCCATGAAAAGTGTGGGCATTGACACA…	MLFTSLHLVAAILARIAFCRAHQLDHTAQFCDTYTAYAEQLLLLKEKARLSRALPPAKIG QNGANFDVFTELYKQILELEMQKKDGQKQQQQNQNNSPGDDDAYDEDCHLFACTLGNFFL ENAMKSVGIDTIGHCLALVVHFMAHRPSVQHRLREELTASVVGDDVKLVKAVIKETLRLC PIVSFASSRRCTPTPSSPGGVQLNSEKIVLNVGDSVEVDVFTMGRNRAVWGEDAEQFRPE RWLDGSLPADWQLNWLPFGGFGPRHCVGLPLANKVLETAISKLFRRLHFTSAADTSTEEI RLVGSDVLWPEEVLIRAEIVDEYEDEHVGHQQQTGNH
Hetgly02518	Hetgly02518.t1	Chromosome_5:14335229-14341157	PF00067	ATGGTCCTGCTTTTTCTCCAATTGGCACTGATTTTGCTCTGTTCGCTGTTTGCTTTTATT GTAATGATGCGCAAACATCGCAAGTACTGGTCCAACCGTGGCATTTCGTCCCCAACCCCG CAGCTGATCAGTGGCAATTTCGGCTCGCTGTACGGCAATTATCCGAGCATGTTCCAGCTG AGGGATTGGACCAGACAGTACGGCAAGCAGTACGGTGTCCAGTACGGTTGGCGCAACGCG TTGGTGATTTCTGACCCGGCAATGGTCCACGAGTTGCTTGTCACCAAATTTGAATATTTC CACGCAAGAAATCTTTCGCCCATCTTTGGCAATTTGGACACAAACAAATGGATCAGCATG TTCTTGGCCAGGGGAGGCCGGTGGAAAAGGCTC…	MVLLFLQLALILLCSLFAFIVMMRKHRKYWSNRGISSPTPQLISGNFGSLYGNYPSMFQL RDWTRQYGKQYGVQYGWRNALVISDPAMVHELLVTKFEYFHARNLSPIFGNLDTNKWISM FLARGGRWKRLRTIANPAFSVANLKKCMCLIDDSVKNAINFLEKARNKGESFNIHRHFVE MSFDMIARVALGQRESRQFETEMAHLAIESMQKYNNTPFDYVGFSFPWKQLMDELKARKK LRESGEQQQQQRAKVDFIDLFLETEQNEQQQLTEQCQNEGEAMLSKTALQRVAKRCTLEE IAMQLLLFLLAGFDTSANTLSLVCHALALHAEVQAKVQEEIDSVCFDEDPTYEQLSQLKY TEAVVKETLRLLPIATNVLNRTCCHTTTLGDIT…
Hetgly02620	Hetgly02620.t1	Chromosome_5:15371017-15374858	PF00067	ATGATCAACATGTTGCGCGACGATGATTGGAAGCGGGTGCGCAACCGCGTAACGCCCGCA TTCACCACGGGAAAACTGAAGAAACTCATTCCAATTTTATGCGAATGCACTGAAAGACTT TGCAAGGTATTTGAAGATGAATATGCGTCGAAAAAGAAGGAAATTCTCTTAAAAGATCTT TACGGCCGATTTCTGTTGGATGTGATCGTGTTTTTTCCACTTACTGCTAAGCTAATTGAG AATTTTACGGGCAAATCGCTCGCTTTTGCCGTGGATGAACAATTTTTCAAGGAAATGATG GGGGAATTGTACGAGAAACGCCGCGCCGACCCGGCGGCAAAAGAAAAGTACTCGGACATC TTTCAACTTTTGATGAATGCCGTTGAAGAAGAC…	MINMLRDDDWKRVRNRVTPAFTTGKLKKLIPILCECTERLCKVFEDEYASKKKEILLKDL YGRFLLDVIVFFPLTAKLIENFTGKSLAFAVDEQFFKEMMGELYEKRRADPAAKEKYSDI FQLLMNAVEEDDEEIVAENSAISAEDAQIIHSEMRSDEKQQKQGKHLTKIELLRRDSSFW WPEVQEKLRKEVNEVLGEKEVITYEHLKQMHYLCAVVQETLRMFPVAPK
Hetgly14941	Hetgly14941.t1	Chromosome_6:5680466-5687452	PF00067	ATGGTTATTCTCACACTTTTGTTGTCTCTGATCATTCCCATCGGTGTGCTGATCACCTTC TACAATTGTTATTACAAGCGGAGAAATCTTCCACCAGGGCCAATGCCATTGCCATTTTTC GGTAATTCCTTGGCATTGATGAAGCGACAACCGGGCGAAGACCTTTTCTTGGAATGGCGC AACAAATACGGCGGAATTTTCACCTTTTGGCTTGGCGAAACGCCAATTGTTTGCATTGCG GACTACGGTAAAATGGTGGAATACTATCAGAAAGGCGGCGAACCGTTTGCCGGCCGACAC GCAATTGAATCTTATGAGAAAATCATACGAGGTGGCATTTTGGGAGTGCTGCAAACGGAG GGTGCCATTTGGCGCGACCTAAGGCGCTTTACC…	MVILTLLLSLIIPIGVLITFYNCYYKRRNLPPGPMPLPFFGNSLALMKRQPGEDLFLEWR NKYGGIFTFWLGETPIVCIADYGKMVEYYQKGGEPFAGRHAIESYEKIIRGGILGVLQTE GAIWRDLRRFTLHVFRDFGVGKNLQQQRILTEIDMMFKQLDADIEAQNEIDIVQYLERAI SSIINALLVGFRFDQTKEELYHQLNNQLWRFNNRMQNFATNLFMWKPNWFKSFPYCRDAY ALVKDTHNCFFGFFDEQIRCHLKQLDEFGADELDRPSTDFMEAFLKEKLKKDRAGEQHNY SFDQLKATLFDLWISGQETTTTALAWGAAYMVHNPKVMEKIQEELDQTVEKEQQICWEDR LKLPYTSAAVNEVLRVGNVVAQDFPHRMMRDTL…
Hetgly20978	Hetgly20978.t1	Chromosome_8:3531011-3537500	PF00067	ATGATTTGGCTATTCTTGTTAAAAATTTTATTCTTATTTTGCTTTTTATTTATT GCTTTTTATTTTTTTTGGCTTTACCGTGCCACCTATTGGAAACGACGCGGCATTCCATGC CCGGATGGGAAGCTGTTCAGTGGCAATTTGGACAAAATGTTTTGGGAGGAGCTTCGCCTG TTTCAGATGGCCAAATGGACGGAACAGTACGGAAAGGTGTACGGTTTGCTCACGGGCTTC CAGCCGATGTTGGTGATCTCCGACCCGACAATGGTCCACGAATTGCTCACCTCCAAATTT GAATATTTCCATTCAAGAATGGTTTCCTCCTTGGAAGGCGATGTTGATAAGAATCCCCGA ATGAATTTGGCCAATGCGCGCGGCGCGCGATGGAAACGC…	MIWLFLLKILFLFCFLFIAFYFFWLYRATYWKRRGIPCPDGKLFSGNLDKMFWEELRL FQMAKWTEQYGKVYGLLTGFQPMLVISDPTMVHELLTSKFEYFHSRMVSSLEGDVDKNPR MNLANARGARWKRLRAIANPAFSISNLKKLMPTIDDSIKVAIELIEKERQAQPNAPINLH RFFVEMTYDVIARVAMGQRESRQFQSEDAKLAVHAFQRLQNNWFEYLAMLFPWLGPTVLR PILLLTVKMRRDPLLLLTLKIREQVAERRRQKQQQQQNAKHRNADQTESDQQQQQRVPVD FIDMFLDSVTDEGSIEYRDELGVFNKAGTKVDRTNTVDEIEMQLQVFLLAGFDTTANSLG FVSFNLACHPEVQLHLQEEIATVCISENPTYEELN…
Hetgly20979	Hetgly20979.t1	Chromosome_8:3539990-3546224	PF00067	ATGATTTGGCTATTCTTGTTAAAAATTTTATTCTTATTTTGCTTTTTATTTATTGCTTTT TATTTTTTTTGGCTTTACCGTGCCACCTATTGGAAACGACGCGGCATTCCATGCCCGGAT GGGAAGCTGTTCAGTGGCAATTTGGACAAAATGTTTTGGGAGGAGCTTCGCCTGTTTCAG ATGGCCAAATGGACGGAACAGTACGGAAAGGTGTACGGTTTGCTCACGGGCTTCCAGCCG ATGTTGGTGATCTCCGACCCGACAATGGTCCACGAATTGCTCACCTCCAAATTTGAATAT TTCCATTCAAGAATGGTTTCCTCCTTGGAAGGCGATGTTGACAAGAATCCCCGAATGAAT TTGGTCAATGCGCGCGGCGCGCGATGGAAACGC…	MIWLFLLKILFLFCFLFIAFYFFWLYRATYWKRRGIPCPDGKLFSGNLDKMFWEELRLFQ MAKWTEQYGKVYGLLTGFQPMLVISDPTMVHELLTSKFEYFHSRMVSSLEGDVDKNPRMN LVNARGARWKRLRAIANPAFSISNLKKAKHIFKLMPTIDDSIKVAIELIEKERQAQPNAP INLHRFFVEMTYDVIARVAMGQRESRQFQSEDAKLAVHAFQRLQNNWFEYLAMLFPWLGP TVLRPILLLTVKMRRDPLLLLTLKIREQVAERRRQKQQQQQNAKHRNADQTESDQQQQQR VPVDFIDMFLDSVTDEGSIEYRDELGVFNKAGTKVDRTNTVDEIEMQLQVFLLAGFNLAC HPEVQLHLQEEIATVCISENPTYEELNRLKYTE…
Hetgly20985	Hetgly20985.t1	Chromosome_8:3578708-3585109	PF00067	ATGTTGTTCCCATGGCTTGGCCCCACTGTGCTCCGGCCCATCCTTTTGCTGACCGTCAAA ATGCGTCGCGATCCGTTACTTCTGCTGACACTCAAAATCAGAGAGCAAGTGGCGGAACGA CGGCGCCAAAAACAGCAACAACAACAGAATGCCAAGCATAGAAATGCTGATCAAACCGAA AGTGATCAGCAGCAGCAACAGAGGGTGCCCGTCGATTTAATTGATATGTTTTTGGACTCT GTGACGGATGAGGGGAGCATTGAGTACAGGGACGAGTTGGGCGTGTTCAACAAAGCTGGC ACAAAGGTTGATCGAACCAACACTGTTGACGAAATTGAAATGCAATTGCAAGTGTTTCTT TTGGCTGGCTTCGACACCACCGCCAATTCCCTG…	MLFPWLGPTVLRPILLLTVKMRRDPLLLLTLKIREQVAERRRQKQQQQQNAKHRNADQTE SDQQQQQRVPVDLIDMFLDSVTDEGSIEYRDELGVFNKAGTKVDRTNTVDEIEMQLQVFL LAGFDTTANSLGFVSFNLACHPEVQLHLQEEIATVCISENPTYEELNRLKYTEAVIKETL RLMPIAEAGETRLCSQTTKLGEFLVEKGTGVAVDVYSFHRNKELWGEDADEFRPERWLDN DFPPASAHFYAFGGGPRICIGMRFALLEEKMALVRLLRRYSLVKTEQTEKLLNFNSQVVL NPGAVMVKLSKREENF
Hetgly20226	Hetgly20226.t1	Chromosome_9:7784355-7792343	PF00067	ATGTTATTGTCCGTCCTCGGCGTGTCCATCTTCTGTTGGTTCTGTTACATCTTTTTCAGT TGGCTTCGCATGCGCAGTCTTTCCGCCGGCATTTTCAGTGTGCCGGCACTGCCCTTCATA GGGCACATCCATTTGTTGCCAAAGGATCGCTACGAATGGCCCAATTTTGTTATTGAACAC GCCAACCGCGCACTCCGAGACGGACACAAGCTGATCCGCTGGTCCATCTTCCACAGATTT TGCATTTGGGCGGTGGACGCGGAGAGCGCAAAGGCGGTGCTGGAGAATTCGGTGGAGTTG CGCAAGGGCCGCGACTACGCCTTTTTTGGCCAATGGCTTGGCCAAGGACTGCTGCTGAGC GACGGGGACAAATGGCGTCGGCAGCGCCGAATG…	MLLSVLGVSIFCWFCYIFFSWLRMRSLSAGIFSVPALPFIGHIHLLPKDRYEWPNFVIEH ANRALRDGHKLIRWSIFHRFCIWAVDAESAKAVLENSVELRKGRDYAFFGQWLGQGLLLS DGDKWRRQRRMLTHTFHFAMLEQYTHIFNRNAKLLVNRLSEHADNASASVAADDGVQQDI GPLLIRCSLDIVAEAIMGVRLDAANAKCREYVQAVKEFNDLAHIYSTSALFTFIPISWHL FGRAKETKKCVAKLKQFTRGIYQKVFNLMQLLIFQVIEERIKIRAAAEKGQSEEAAGNDR KGEAFLDLLLEMEHALDREELREQVDTFMFEGGPGREGERRQCQQQLHEEIVQHFGAATD KNLSMRDVNELELMDRCVKEALRLFPPVPVVER…
The identified HgCYP family contained 5 memebers with the partial sequences of CDS (yellow)

## Sheet: Table S3 CYP sequence in Ce
Table S3: List of CeCYP genes from C. elegans
CYP Gene	Protein ID	Protein sequences
CYP-33E1	NP_501480.2	MILLILTSILIIYLFNHFYWKRRKLPPGPIPLPIIGNLYLMTEDVKPGYKMYEKLKDKYGPVFTFWLANL PMVTVTDWKLIKQHFIKDGANFVGRPEFPISMEMRQGPYGIIESHGDRWIQQRRFALHILRDFGLGKNLM EEKVLGEVTAMIDSIRKSMEDVDMQNIFDASVGSVINNMLFGYRYDETNIEEFLELKNRMNKHFKLAAEP MGGLIGMNPWLGHLPFFKGYKNVIMHNWMGLMEMFRKQATDRLASIDYDSDEYSDYVEAFLKERKKHENE QDFGGFEMEQLDSVCFDLWVAGMETTSNTLNWALLYVLLNPEVRQKVYEELEREIGSDRIITTTDRPKLN YINATVNESQRLANLLPMNLSRSTNADVEIAGYRIPKDTVITPQ…
CYP-33E2	NP_501470.2	MILFIVLSIVSIYLFDLFYWKRRNLPPGPLPLPLVGNLHMMSDDVKPGYSLFSNLKEQYGHVYTFWMASLPIVHVTDWNLIKQHFIKDGGNFVGRPEFPMSIELRQGPYGIIESHGDRWVQQRRFALHVLRDFGLGKNLMEEKVLGEVTAMLDRLRKTMDEVDMQSVFDASVGSVINNLLFGYRYDETNIAEFLDLKEKLNNHFQLAAKPIGGLIGMNPWLGYFPYFSGYKNVMIQNWMGLVEMFRKQANEKLATIDYESDDYSDYVEAFLKERKKHENEKDFGGFEMEQLDSVCFDLWVAGMETTSNTLNWALLYVLRNPEVRQKVYEELDREIGSDRIITTSDKPKLNYINATINESQRLANLLPMNLARSTTKDVEIAGYHIKKNTVIIPQISLVL…
CYP-33A1	NP_504988.1	MIFFLLLTAFVLYLFNEFYWKRRGLPPGPIPLPIIGNMIELFSYPPPTAAYDAWTKKFGKIYTVWMGTDPAVIITGYKELKDTFVNDGHSYLDKMIYSKLNTSLRGGDYGVIDTNGNTWKEHRKFALHTLRDFGMGKEAMEASIQLEVDKIDEELKKVEGKEVNIQEHFDLAIGNIINQFLFGNRFKDSSKFNELKKLLDLFFEVQGSLRVYFAYTVDFLPQWMVELLTPDVSRVRDGIYQFFDEQIEEHRQEIDFETSDSKDYVETFMKEQKKREAEGDFASFSNEQLKNMCFDMWVAGMHTTTNTMGFLTAFALNNMDAQRKMQKELTEVIGDRVVTMKDKLNLPYTNAFINEAQRCANLVPMNLPHAVTRDVQLLGCTIPKGTTVIHQISSVMSDP…
CYP-33C9	NP_503846.1	MVLNIILVVVVAFLFHHLYWKRRNWPAGPTPLPLIGNLLSLRNPAPGYKAFARWTAKYGDIYTFWLGTRPYILVSSYEALKETFIKDGETYADKKPMAFQESFRGGSYGVVETNGPFWREHRRFAIHQFRDFGLGKDRMEQRIMLEVEDIFNNCDKTIGEGVDLTDIFDRAVGNVINQMLFGYRFDETRADEFRTIRAFFNFNSGEFASFSMRVQFFLPWMGYIMPGPTILDRFKKYQKGFTEFFGTQIENHKKEIDFELEENSDYVEAFLKEQRKREASGDFESFSTKQLSNMCLDLWFAALMTTSNTMTWCFAYTLNYLDAQQKLHEELDRVIGSERHINTADKPNLPYTNAYINEIQRTANLVPLNLLHMTTRDTVLKGYNIPKGTGVVAQISTVM…
CYP-33C7	NP_503618.2	MILLLLFTVLIAFLFHEMYWKRRNLPPGPIPLPLIGNLQSMLLEKPGYECFRRWNKQFGDLYTFWMGNTPYVIVSSYELMKETFIRDGDTYKDKFPQPFNEKFRGGIFGIIETNGHLWNTHRRFALSTLRDFGLGKDLMQEKILIEVEDIFRKYDAQIDKDMEISTILHNAIANVINQTIFGYRFDESNQEEYKKLKHLIEFQENVFTSAKVTVQVFAPKLGKILPGESLEDLMKDWKNSFYDFFNTQIENHRQKIDFDSEESQDYAEAYLKEQKKYEALGDTELFSNKQLSNTCLDLWFAGLSTTNTTANWTICYVMNTPGVLEKIHDELDKVVGSDRLVTTADKNNLPYMNAVINESQRCTNIVPINLFHATTRDTVINGYPVKKGTGVIAQISTVM…
CYP-33C3	NP_503615.1	MILLLVFTAFLAFLFHELYWKRRNLPPGPIPLPYMGNILTMLMNKPGYECFRNWTKKYGDVYTFWMGKTPYVMISSYDLLKDTFVRDGDTYKDKYPQPFNQKIRGGNYGIVESNGHLWNTHRRFALTTLRDFGLGKDLMHEKILIEVENIFKKFDAQLGLEQDVSVVMNNAIANVINQNIFGYRFEGDKEEDFKKLRELMEYQETAFATFKVYVEAFIPKVGALLPGRSLDVLLEEWRDNFYSFFDTQIENHRKKIDFDSQESLDYAEAYLKEQRKQEALGEFELFSNKQLSNTCLDLWSAGLSTTYTTVTWALAYVLNSPEVLEKMRSELDEVVGKDRFVTTADKNDLPYMNAAINEVQRCANLLPVNVAHATTRDTVINGYAIKKGTGVIAQISTVM…
CYP-33C1	NP_503592.2	MIIILLLTFLTIYFVYELYWKRRNFPPGPCPLPVFGNLLSIANPPPGYKAFERWTKKYGDVYTFWIGNTPHIMINTWDKIKETFIRDADTYTNKVVLPMVTLSRGGEYGIIDSNGAMWREHRRFALSTMRDFGLGKNLMQENILMEVQDVFARLDAKLGSETDVPEVFDHAVANVVNQLLFGYRFMGPKENEYQELKHIIDSPAEIFGKLHIFLAMNIPIFAKLLPESLYEGPIKTFRDTTLAFFNKQIEAHRHRIDFEDLNSESTDFVETFLKEQKRRESEGDSETYSNIQLLNVCIDLWFAGLNTTTNTITWAISYVLHHPEVQDKIHEELDKVIGSDRLITTADKNDLPYFNASINESQRGINILPLNLQHATTRDTVIDGFKIPKGTGVVAQIST…
CYP-33C5a	NP_503616.1	MILLLLSAAVCLFLFHELYWKRRSLPPGPTPLPFMGNTLAMLLEKPGYECFRRWTKQFGGVYTFWMGNIPYVIIGSYDLLKETFVRDGDTYKDKYPQPFNEKLRGGMYGIVESNGHMWSTHRRFALSTLRDFGLGKDLMQEKILIEVEDIFRKYDAQLGKEQDIQVVLNNAIANVINQTIFGYRFDETNQEEFERMRHLVEYQEKQFATVKVYVEAFVPTIGKFLPGKSLDQLLDDWRNSFYTFFDTQIENHRKKIDFDSEESQDYAEAYLKEQKKQEALGEFELFSNTQFSNTCLDLWLAGVSTTNTTVNWTICYVLNHPDVLQKMNEEFDQVVGSDRLVTMGDKNNLPYFNAVLNESQRCANIVPINLFHATTKDTVINGYPVKKGTGVIAQISTVM…
CYP-33C5b	CTQ86805.1	MYGIVESNGHMWSTHRRFALSTLRDFGLGKDLMQEKILIEVEDIFRKYDAQLGKEQDIQVVLNNAIANVINQTIFGYRFDETNQEEFERMRHLVEYQEKQFATVKVYVEAFVPTIGKFLPGKSLDQLLDDWRNSFYTFFDTQIENHRKKIDFDSEESQDYAEAYLKEQKKQEALGEFELFSNTQFSNTCLDLWLAGVSTTNTTVNWTICYVLNHPDVLQKMNEEFDQVVGSDRLVTMGDKNNLPYFNAVLNESQRCANIVPINLFHATTKDTVINGYPVKKGTGVIAQISTVMLDEKIFPEPYKFNPDRFIDENGKPIKIEQLIPFSIGKRQCPGEGLARMEIFLFLANFFNRYKISPSSKVFPNLDKKDNVGVFPKDLHAILNRRNC
CYP-33C2a	NP_503594.1	MLIILLLTVLTVYLVYELYWKRRNFPPGPCPLPVFGNLLSIANPPPGYEAFERWTKKYGDIYTFWIGNTPHIMINTWDKIKETYIRDAETYTNKVRLPALDLFRGGEYGIIDSNGATWREHRRFALSTMRDFGLGKNLMQENILMEVQDVFARLDAKLGSETDIPEVFDHAVANVVNQLLFGYRFVGPKESEYQELKRIIEAPTDLFGKPHMFLAMNIPVIAKLMPEFMYEGPFKDFRDTAFAFFNKQIEAHRQEVDLNDLNSESTDFVETFLKEQKRRESEGDSETFSNVQLSNVCMDLWFAGLNTTTNTITWAISYILHHPEVQDKVHEEMDKVIGSDRLITTADKNDLPYFNAFINEAQRGINIVPLNLQHATTRDTVINGFKIPKGTGVVAQIST…
CYP-33C4	NP_503612.1	MIILLVFTAFLAFLFHELYWKRRNLPPGPIPLPFMGNILTMLLNKPGYECFRNCTKKYGDVYTFWMGKTPFVMISSYDLLKDTFVRDGDTYKDKYPQPLNQKIRGGNYGIVESNGHLWSTHRRFALTTLRDFGLGKDLMQEKILIEVEDIFKKFDAQLGLEQDVSVVMNNAIANVINQNIFGYRFEGDKEEDFKKLRELMEYQETAFATFKVYVEAFIPKVGALLPGRSLNELLEEWRDNFYTFFDTQIENHRKKIDFDSQESLDYAEAYLKEQRKQEALGEFELFSNKQLSNTCLDLWLAGLSTTNTTVNWTICYVLNHPDVLQKMNEEFDQVVGSDRLVTMGDKNNLPYFNAVLNESQRCANIVPINLFHATTKDTVINGYPVKKGTGVIAQISTVM…
CYP-33C8	NP_504051.1	MFFILVLVLTGISIYLFHLLYWKRRNLPPGPTPLPLFGNTLPTLFDIPGYKTFGKLKEQYGDAYTFWMGKDPYVMICSYDLLKETFIRDADTYKDKDYNPIDEKIRGGIYGILQTNGHVWNTHRRFALTTFRDFGLGKDLMQQKILIEVEDMFRKLDENIGEEQDVPTVLYNAVANVINQIIFGYRFEGVKQEEFTKLKELMEYLETAFATLKIYVEIFVPWIGKLLPGKSLDDVLNYWKDTSYEFFNSQIENHRLKIDFDTEESLDYAEAYLKEQKKQKAQGEFELFCDKQLSNNCLDLWTAGLSTTIITINWTICYIMNTPGVQEKMQEEMDKVVGGGRLVTTADKNDLPYMNAVINEAQRCGNIVPLNLLHCTTKDTVINGYSVKKGTGVVAQIST…
CYP-33C6a	NP_001303728.1	MIILLLSAAVCVFLFHELFWKRRHLPPGPTPLPFMGNILAVILEKPGYECFRRWTKQFGDVYTFWMGNTPYIIIGTYDLLKETYIRDGDTYKDKYPHPFNEQLRGGMYGIVESNGHLWSTHRKFALSTLRNFGLGKDLMQENILIEVEDIFRKFDAQLGKEQEIQVVLKNAIANVINQIIFGYRFDATNQDKLEKMRYLVEYQEKAFTTVKASIQAFAPRIGSILPGKSLDQLLNEFKDNFYTFFNAEIENHRRKIDVDSEESQDYAEAYLKEQRKHEARGEFELFSNTQFANTCLDLWLAGVSTTNTTVNWTICYVLNHPEVLQKMNEEFDQVVGSDRLVSMGDKNNLPYFNAVLNESQRCANIVTINLFHATTKDTVINGYPIKKGTGVIAQISTVM…
CYP-33C6b	NP_001368585.1	MGNILAVILEKPGYECFRRWTKQFGDVYTFWMGNTPYIIIGTYDLLKETYIRDGDTYKDKYPHPFNEQLRGGMYGIVESNGHLWSTHRKFALSTLRNFGLGKDLMQENILIEVEDIFRKFDAQLGKEQEIQVVLKNAIANVINQIIFGYRFDATNQDKLEKMRYLVEYQEKAFTTVKASIQAFAPRIGSILPGKSLDQLLNEFKDNFYTFFNAEIENHRRKIDVDSEESQDYAEAYLKEQRKHEARGEFELFSNTQFANTCLDLWLAGVSTTNTTVNWTICYVLNHPEVLQKMNEEFDQVVGSDRLVSMGDKNNLPYFNAVLNESQRCANIVTINLFHATTKDTVINGYPIKKGTGVIAQISTVMLDEKIFPEPYKFNPDRFIGENGKPIKIEQLIPFS…
CYP-33D3	NP_507679.2	MLLLLIFSSIFLYFFYHFHWKRRNLPPGPRPLPFLGNLLSLKTLKPGYEAFSNWKKEYGPIFTFWMANKPFVIIASYEKMKETFVKDGDTYVDKQLTHTEKERLGENYGVLDTNGHMWKEHRRFTLTQLRDLGLGKDLMQEKILMEVEELFKELDAHGGEEIDLPKLIDRSVGNVINLTLFNKRFDMDKRDEFAHLKSLIDGMRNVTSQFRYLIQYLVPWTSTVLPGPTLSEKVRAKREELDDFFYSQIDEHRNEIDFDNTENLDFVEAYLKEQKKREEDGDFKTFCNKQLCAMLFDLWIAGLMTTTMTMTWGLSYYLYNPEVQRKIREELDKVIGNDRLISTADKNDLPYLQAFVTETQRTANIIPLNLIHMTTRDTVIDGFPIQKGTGVIAQISTVM…
CYP-33C11	NP_503303.1	MIAFSIFIAIFFWLAHCFYFKRRNLPPGPTPLPFLGNSLSMIWENPGYECFRRWTRIYGDVFTFWLGDTPYVVISSLEKMKETFIKDGETYQDKIQFSFTEKFRGGRFGVIETTGHMWSTHRRFAISTFRDLGLGKNLMQEKILAEVEAVFQILDANLGAEQDVPEVIYNAVANVINQMIFGYRFDESNQNEFEKLKDLIDIQEKSFASFKLCVQAFVPIMNKLLPGKSLEDLIAEKRHDYYNFFYAQIQDHRAKINYQAEEYLDYAEAYLKEQKNQEQGGLGSDLFSDQQLANMCFDLWFAGLTTTNTTINWTISYVLNHPEVQDKMQEELDKVVGSDRLVTISDKSSLPYMNAVINESQRCVNLLPCNLFHATTRDTVINGNIIPKGTGVIAQISTV…
CYP-33B1	NP_505342.2	MILIFFALCTLFFLIHQYLWRRRGLPPGPTPIPIFGNLFQLSGSEAPGISIFQKWKDQYGPIFTFYMGPVPFVVLTDYQDIKETVIKDGDTYADKYLSPEFNKYFRGGEYGIMDISGDRWKEHRKFAVLQLRELGVGKPLMESKILIEAEELIKKLKTAEILNEDFLLQSELDVAVGSVINQFLFGYRFDRSKLFEFTRIKTLVNNFMEEVGKPLGVLAFTCHGIPSFLVKLMVSGIEEQKRELFRFLRKQIDGAKSQINYEEEHNEDFVEAYLRKKFQREQKNDFDSYCDSQLENVCFDIWAAGFDTLTNTVGFLIAYAINYPEMQMLIHQEIDNYLAHHSRLLTLADKNALVYFNAFANEAQRVSNILPMNLPHALTRDVKLKGYHLKKGTGVIHQI…
CYP-33D1	CAB07250.1	MLLLLISSLIFLFFAYHFSWKRRNYPPGPTPLPLVGNLLQLQKFGYDIFHKWKKEFGPVFTFWLADRPFIFITSYEVMKETFVKDGDTFADKQLNQIDKKKLQRNYGVLDTNGEMWREHRRFTLSQLRDLGLGKDLMQEKILLEIEEQFKDINSHLGEEIDLPSVLDRGVGNVINLTLFNKRFETNQRDEFTYLKSLIDGLRDVASEFRYFIQFLVPWSSKIIPGPTLGDKTKGMKEELDVFFVKQVEEHRKEIDFDTVESYDYVEAYLKEQKKREADGDHETFCNKQLYAMCFDLWMAGLQTTTVTLTWGFSFYLHNADVQLKIREELDRVIGNDRLITTADKNCLPYLTAFINETQRCANIIPFNLLHVATRDTVIEGYPVKKGTGVIAQIGTVMSD…
CYP-23A1	CCD61735.1	MPSLRNAILLTIATTFLYFRIMRTLNFDNYMATYIYFLTCITLYAIYELNYKRRRLPNGPVPWLVAGNMPSFINVNNVDVLFQSWKQQYGGIFTVWIGPIPLVMVSDLPTIKKYFIQHADSFSNRWRNFVTDSIMEGSNGIVQIDGNKWREQRRFALHTLRDFGVGKPLMEQMITLEVTSLMNHMEKSCGLDGKELHLCPSIAVCVGNIINNMLFGLRFNQDNSYMHRLHQLLDDQSHTVMQPIMGAYIAFPVTSKIPIINGEWNRLMGIKNELLEFLETQIEGHRMNWKDEMIEQEPEDLTYAYMIEVEKRKRNGEDVGFFDDQQLKMLLLDLFFAGMETTVTTLKWAFLLMAKNQKVQKNVQAELDSIGQPMIEIQHRTRLPYVQATINEIQRIANI…
CYP-33C12	CCD67437.1	MLLLLFLSVLFLALFYEFHWKRRNYPAGPLPLPVIGNMWSMMRNNSGVECFRQWTKDFGDVYTFWFGTKPYIVVSSYKRLKEAFILDGDTFADKIRQPFQDQFRGGNYGVVDTNGHVWSTHRRFALSSFRDFGLGKNLLQEKMLIEVQDMFAKFDANLGKEQNLPVVLYNAAANVINQLIFGYRFDKEREGELKKLKALMEFQETAFTTFKVYVQFFAPAIGKHLPGKSVEDLLAEFTVDFYKFFNHQIEEHRSKIDFDSEESLDYAEAYLKEQRKQEAQGEFELFSTKQLSNTCFDLWFAGLSTTHITLTWIVGHVLNYPDVQRKLHKELDEVIGSDRLITNDDKNNLPYLNAVINESQRCANIVPINQIHSTSRDTVINGITVKKGTGVIPQISAIM…
CYP-14A3	CAA90617.1	MSVFIIAFFTFITTYVAYFYWKVSKYPKGPLPLPFFGNLLQFPAENIHLYFDELSQTYGPCFTLWTPLPAVVLTDYDHVKEAFVTQGDAFINRANRPPETLLQPHLNTGVLGSSGDNWRLQRRTALKILRDFGLGRNLMEEQVMRSVQEMLAQLDHIPDKQNVDMYWPIQLCVGNVINESLFGYHYKYEDSDKFETFVKVINKHLKIAQGKPQLLVSAFPWLRYVPIIGELGYHKIQRNIQSYQKFIDEEVVSQIKQYDGESEPENFVHAYLQQMKQSGNPNLDMNNLCASVLDFWLAGMETTSNSLRWHLAAMMKYPEIQDKVRKEIFDNVGTARLPSMSDKPNMPYTQAVIHEVQRFSNMIPILGTHTNKEDILLKGKNVPTGTVIFAQIWSVLKND…
CYP-33E3	CCD67658.1	MILALSLALLFLYLFHFIYWKRRNLPPGPAPLPFVGNLLMLTEKVKPGYKLWDSLTQQYGSVFTFWMAGLPMVFVTDWKLIKQYFIKDGGSYVGRPEFPLNTEVKKGPYGIIDAHGNRWIQQRRFALHVLRDFGLGKNIMEEKILTEVTVMIERLRKTIACVDMQNVFDTSIGSIINSLIFGYRFDESEFGWKFEKSRRACSIFNWKTTVSRRRTCQNGIISVFCKLVQYIRYSTS
CYP-14A5	CCD65596.1	MSVFIVALSVFIISYVISFYWKVRKYPKGPFPLPFFGNLLQFPADNIQEHLDKLSKTYGPCFTVWTPLPAVVLTDYEHIKEAFVTQGDAFVNRAQRLPEILFQPHPNTGVVFSSGDNWKIQRRTALKILRDFGLGRNLMEEQVMRSVHEMLAQLEHISDKKNVDMYWPIQLCVGNVINESLFGYHYKYEDAGRFEKFVKVVDRHLKIAQGNASLLVSAFPWLRHLPVIGNLGYHSIKNNIKSYQQFIEEEVTSQLKNYDGESEPENFVHAYMQQMKQTGNPNLDMTNLCASVLDFWLAGMETASNSLRWHLAFMMKYPEVQDKVRNEIFENIGTARLPSMSDKQNMPYTQAVIHEVQRCSNMVPILATHMNTEDVLVKEHNIPTGTLLFAQIWSVLKND…
CYP-14A1	CAA90616.1	MSVFILAFVIFIIFYVFHFYWKVSKYPKGPLPLPFIGNIHQFPPDNVQKYFDVLSKTYGPCFTIWIPFPAIVLTDYEHIKDAFVNQGDTFTYRAHRSPETLLPVHDHTGILASDGDHWRLQRRTSLKILRDFGLGRNLMEEQVIRSVHEMLIQLENINDKKNVDVFWPIQLCVGNVINETLFGFHYKYEDSEKFKTFVKIVDKHLRHLQGKMPLLVSAFPWLKHVPIVGDIGYHNIKNNISSYHTFIEEEVATQVKKYDGESEPENFVHAYMQQMKQTGNPGLDITNLCATVLDFWLAGMETTSNSLRWHLAFMMKYPEVQDKVRKEILDNVGTARLPSMSDKPNMPYTQAVIHEVQRCSNMIPFLGSHQCKEETEIHGNRVPAGSLVFAQLWSVMRND…
CYP-14A2	CAA90615.1	MSILIVAFLVSITVYIAYFYWKVSKYPKGPFPLPFIGNILQIPSENIQEYLDDLSKTYGPCFTLWTPLPAIVLTDYEHVKEAFVTQGDAFIYRADRPPETLLQPHLNTGVLFSNGDNWRFQRRTALKILRDFGLGRNLMEEQVMRSVHEMLAQLERIADKKNVDMFWPIQLCVGNVINESLFSYHYKYEDSKKFETFVKVLDKHLKTVQGKTIFLMSAFPWLKHFPVIGELGYHRIKKNIQSYQEFINDEVTSQIKHYDGESEPENFVHAYMQQMKQSGNPNLDMNNLCASVIDFWLAGMETTSNSLRWHLAFMMKYPEIQDKVRKEILDNVGTARLPSMSDKPNMPYTQAVIHEVQRCSNMIPILGTHTNRDDILLKGKKIPTGTLVFAQIWSVLKND…
CYP-34A10	CCD61366.1	MLIILLLVTFFAVATAYQWRKCQRLPKGPTPLPLIGNFHQFIYYGIKLGSAVAVYHEFEKTYGKVFTIWMGPLPSVYISDYDVAHESHIKRANIFSTRFAHGTTNYIREGRGIIAANGDFWQDHRRFALTTLRNFGLGRNLMEEKIMEEYNYRISDYKRTHLKNGAIEIHAGTFFDLLVGSIINQLLISERFEQGDQEFEKIKTSLALSLENFGIIDIFFPTAILDSPLMKWRQKKIFEPFDFIYEVSKRNLTKRMEAVKSGDHVIEDGGRDFVDAYILKIQKDENSGAPSTFNLETMIIDVFDLWQAGQETTSTTLTWAFCCLLNHPNVVKKLRAELMKLTGGNRHVGLNDRADTPYLNAVCNEVQRIASILNINLFRKIEQDTEIAGQPLASGCVVT…
CYP-34A8	CCD61368.1	MLLILILLAVAAVLTANLWRARQKLPKGPTPLPLIGNFHQLFYLSWKTGSLVAAFNELKKQYGKVFTVWMGPKPSVYICDYDIAHETHVKRANIFGTRYSVGGMEYIREGRGIIGSNGDFWLEHRRFALMTLRNFGVGRTIMEDKIMDEYRYRFKDFKRTHFKNGAIQVNASSIFDLLVGSIINQLLVSERFEQDDQEFEKLKTSLAEALENISIIEGFLPLWVLKSPLMKWRTKITFAPFDFIFELGNRGIQRRVAAIENGTHTLSEEGDDFVDAFIVKMEKDKKEGIDSSFTLETLAIDLFDLWQAGQETTSTTLTWACVCLLNHPEVVEKLRKELTEVTGGTRGVSLTDRTKTPYLNANINEFQRIASILNVNLFRVLEEDTTIDSQPVPAGALVT…
CYP-34A6c	SAP35551.1	MKKQYGKVFTLWMGPLPMVNICDYDIAYETHVKRANIFVNRYIHGATEYIREGRGIIGSNGDFWLEHRRFALTTFRNFGIGRNIIEGKIMEEYNYRFEDFHETHFKNGAIQVSASMFFDLLVGSIINQLLVSERFEQDDKEFEELKTKLTMALENSSIIEGVMPLWLLKSKFMKWRTKTTFAPFDFIYEVGQKGIQRRVAAIENGTHVLSEEGDDFVDAFIIKIEKDSKEEVESTFTLETLAVDLFDLWVAGQETTSTTLCWAFVCLMNYPEVVEKLRNELTEVTGGMRSVSLADRSSTLYLNATINEIQRIASILNVNLPRVLEEDALIDGVLVPAGTAFATQLSAMHTDDETFKNHKEFNPERFMENNNLEKKLIPFGIGKRSCPGESLARAELYLI…
CYP-34A6a	CCD61361.1	MLFILILTATVLILTVNIWRAWRKLPNGPLPIPLIGNFHQLFYYAWRFGGIVEGIKEMKKQYGKVFTLWMGPLPMVNICDYDIAYETHVKRANIFVNRYIHGATEYIREGRGIIGSNGDFWLEHRRFALTTFRNFGIGRNIIEGKIMEEYNYRFEDFHETHFKNGAIQVSASMFFDLLVGSIINQLLVSERFEQDDKEFEELKTKLTMALENSSIIEGVMPLWLLKSKFMKWRTKTTFAPFDFIYEVGQKGIQRRVAAIENGTHVLSEEGDDFVDAFIIKIEKDSKEEVESTFTLETLAVDLFDLWVAGQETTSTTLCWAFVCLMNYPEVVEKLRNELTEVTGGMRSVSLADRSSTLYLNATINEIQRIASILNVNLPRVLEEDALIDGVLVPAGTAFA…
CYP-34A9a	CCD61363.1	MILILILSAIVAIFTVNLWRARQKLPKGPTPLPLIGNLHQLIYNAWKNGGIVQGFNEFKKQYGNVFTIWMGPIPSVHIADFDVAHETHVKRANTFGHRFSNGGMDYIREGRGIIASNGEFWQEHRRFALTTLRNFGLGRNIMEDKIMEEYRYRFKDFKNTHFKNGGIQVNASSCFDLLVGSIINQLLVSERFEQDNKEFERLKTSLAKGLEKVSIFEAFMPVWVLKSKLMRWRTKTTFEPFDFIFGLVERGIQKRVSAIKNGTHIPSEEGEDFVDAFLIKMEKDKNEGIQSTFDLETLAVDLYDLWLAGQETTSTTLTWACACLLNYPEVVKEIRKELTEVTGGTRSLSLTDRPKTPYLGATINEIQRIASILNVNIFRLMEEDSIIEGQPISAGAVLT…
CYP-34A9b	CCD61364.1	MILILILSAIVAIFTVNLWRARQKLPKGPTPLPLIGNLHQLIYNAWKNGGIVQGFNEFKKQYGNVFTIWMGPIPSVHIADFDVAHETHVKRANTFGHRFSNGGMDYIREGRGIIASNGEFWQEHRRFALTTLRNFGLGRNIMEDKIMEEYRYRFKDFKNTHFKNGGIQVNASSCFDLLVGSIINQLLVSERFEQDNKEFERLKTSLAKGLEKVSIFEAFMPVWVLKSKLMRWRTKTTFEPFDFIFGLVERGIQKRVSAIKNGTHIPSEEGEDFVDAFLIKMEKDKNEGIQSTFDLETLAVDLYDLWLAGQETTSTTLTWACACLLNYPEVVKEIRKELTEVTGGTRSLSLTDRPKTPYLGATINEIQRIASILNVNIFRLMEEDSIIEGQPISAGAVLT…
CYP-14A4	CAA94168.1	MSPLLILAFFVATVGYLVHFYLKVRKYPKGPFPLPVIGNLHQIPGGNLEIWFDELAKIYGPCYTVWSPLPCVVLTDFDHIKNAFVTQGEFNNRAHKPPESLLHVHDNTGILNSSGENWQLQRRTSLKILRDFGMGKNLMEEQIVKSVQEMMTQLEKTDDKKKADIFWPVQLCVGNVINQVLFGYHFKYDDCERFQKFVSVIDFHLRTLLGKCSLLVSAFPMLRHVPIIGEYGYQRIKRNIKSYQYFIEEEVATQMKSFEEENEPENFVHAYMQQMKQNGHPGLDVKNLRACALDFWLAGMETTSNSLRWHIAYMMKHPDIQDKVRKEILDVVGNSRFPSMSDKPNMPYTQAVIHEVQRHSNMVPFLGTHQSNKDTNVLGQNIPAGTNVLVQAWSVMRND…
CYP-34A7	CCD61362.1	MLIILILVAIAAVLTVNLWRARQKLPNGPTPLPIIGNFHQLFYNGWKYGGLVAGFDQFRKQYGKVFTVWMGPIPAVQICDFDVAHETHVKKAHTFGHRYTFGAMEYIREGKGIIGSNGDFWLEHRRFALMTLRNFGLGRNIIEDKIMEEYRYRFEDFKKTNFKDGAIQVNASSLFDLLVGSIINQLLVSERFEQDDEEFEELKTNLAMALENGSIIEGVLPLWMLKSRFMKWRTKTTFAPFDFVFEVGKKGIQRRVAAIENGTHTLSEEGDDFVDAFIVKMEKDKKDGIDSSFTLETLAVDLFDLWQAGQETTSTTLTWACACLLNHPEVVEKLRKELTEVTGGARGVSLTDRTKTPYLNATINEVQRISSILNVNLLRILEEDAVIDGHPVPAGTAFT…
CYP-36A1	CAB05702.1	MLFAQLVILVIIVMLFLCRFANKLRGLPPGPTPWPFIGNTFQVPEDRIDLIINEFKKKYGGIFTLWLPFPTIVICDYDMLKRNIVKNGESFSGRPDTFIMDMLVQGNYGLFFMENNWWKAQRRFTTHIFRSLGVGQAGTQDTIASLASGLVEKIDGQKDKPIELRPLLVHVVGNVIHKHLFGFTREWNETEILDFHVAINDVLEHFTSPKTQLLDAWPWLAYLDKPLSLGIPRTTRANDAIIQNLEQALAKHKTGINYDEEPSSYMDAFLKEMKIRAAENALEDGFTEKQLIVAIYDLYSAGMETIIIVLRFAFLYLVNNPETQKRIHEELDRNVGRERQVVMDDQKHLPYTCAFLQEVYRLGYVLPVNFLRCTLTDVEDCEGYRLNAGTRVIAQFQSV…
CYP-34A5	CCD61360.1	MFLILILTSILTYFSINLWRGRRRNPKGPLPLPLIGNLHQLIYNSWKTGGMVAGFQEFKKHYGKFFTLWFGPIPIVFIADYDIAYETHVKRANVFGHRFTIGGMDYIREGRGIVGSNGDFWQEHRRFALTTLRNFGVGRNIMEDKIMDEYRYRIQDFSKTHGKNGVIEVNATTMFDLLVGSIINRMLVSERFEQGDQDFEKLKMYLTKALEELSIFDSFTPLWLLKSRILRWRTKVTMAPFDFVYELVKNGIQKRTSEIKNGSHVISEEGDDFVDAFLIKIEKDKKEGIDSTFTLETLAIDLFDLWLAGQETTSTTLTWAGTCLLNHPEVVEKLRKELIQITGGTRSVSLTDRAQTPYLTAVVNEVQRISSILNVNIFRQLQEDSHIDGQPIASGSVVT…
DACH-1	CCD61382.1	MLLILLFTTVLAILIIHQWIKRRNLPNGPTPIPIIGNLHQLFYLYWKHGGAVSAYRQLEQTYGKVFTVWIGPLPTVYISDYDLAHETHIKKSNIFGARFAVGALNYIREGRGIVASNGEFWQEHRRFALTTLRNFGLGRNLMEEKIMEEYRYRFAQTGNGNNNKSSIETNSSMFFDLLIGSIINQLLISERFEQGDPEFEKLKESLSIGLEKFGVLDIFLPDWIMNAWWMKWRMDDILGPFSWIHRLSQRNVQRRMEQIESGEHVIDGDGTDFMDTYINKIEKDKREGVDSTFTLETLAIDMYDLWIAGQETTSTTLSWACACLLNHPEVVKIAREELVHLTGGHRSISLTDKTSTPYLNAVINEVQRIASILNVNIFRQTSEDTTVNGQPIAAGTALT…
CYP-34A2	CAB03339.1	MFLILLFSTILAIALVHQWRARKQLPRGPYPLPLIGNLHQLFYYCWKNGGLVEGYAEIEKSFGKVYTVWIGPMPTVFISDYDVAQETHVKRANVFGTRYAPGIMNYVRFDKGVVASNGEFWQEHRRFALTTLRNFGFGRNIMEERIMDEYRYRFKDFATTGNNNMAKSFETCARSFFDLLTGSVINKVLINERFEQDDADFEKLKTNLSRGLENTGFLDIFCPVNILQSRFLKWRQDSIFQPLDWILELTKRNIAKRVAQLKSGEHVLHDEPDDFLDAYLMKMYKDEKEGLDSTFTLDNLAIDMYDLWIAGQETTSTTLAWACACLLNKPEVVLKAREELVHVTGGHRSLSLTDKKVTPYLSAVISEVQRVASILNVNLFRILEEDTYVGGQPIRAGTA…
CYP-35B3	CCD72731.1	MIILIFITTLLTFLIVRQNQLSKKLPPGPIAFPIIGNIPQVAYYVWKTEGMVPALDLFRKTYGNVFTIWLGPIPHVSICDYETSQEVFVKNGNKFKDRLLPPIFIHVSENLGLLTANGDSWAEMRGFTLLAFRNMGVGKDLMEKRILDELNARCAEIDADAVNGKTIVKISDFFDLTVGSVINSTLVGKRFEAHNKDEFLHLKKIIHVSSDIFTTFDMTVPVWVLKTFFPGRFARSVEIQEEVLKYVSREASKRYDKMKLGEYTPSSEDPQDFVEAFLAKIDQEEQTGGPTHFTMRCLNQVIADLWLAGQDTTATTLVSGFNQLVNNPEVMRKCREEIMKITENGYRPLQLKDRAETHYLNATIAEIQRHASILNVNFWRLVHEPTIVNGYEIDAGAVI…
CYP-35C1	CAB01123.2	MFFILLFVSIISFLTARQFLKAKRLPPGPFSLPLIGNAHQVGYQLWRTGGVTNMLNHFRKEYGDIFTLWLGPIPHVNITNYELSHEVFVKNSTKYADKHVSPMIDYVRKGNGVFFSNGDKWQELRRFSMLTMRNMGMGRDLMEEKILSELDARCAEINEKSIDGTTVLQVNEFFDLTVGSIINNMLLGFRFDERTKSRFLTMKHMFDEGMDKMTPLFFTLPVWALQKFLAKDFNSIIKDQFEIIDYVSVDAIKRSRDFMNGDYEIDPNNVEDIVDAFLLKMKQNPKSDVYDENNLKMLITDLWITGQETTTTTLVSAFIQFLNNPQVMDTVQKELIKVTNGGSRQLSLRDKTETPYLNATIAEVQRHASILNINFWRINNEPTVIGGHPVDSGCLIASQ…
CYP-35B2	CCD72732.1	MIVILLLTTLIAFLVARQYQKAKKLPPGPVSLPLIGNIPQLVYYIWREKGVVPAFDLFRQIYGDVFTIWLGPIPHVSICDYDTSQEVFVKNGSRLIDRFLPPVFLHLSNNLGLVSANGEVWAEMRRFTLLAFRNIGVGRDSMEERILEELDARCEEIDADAVNGKTVVQTSDFFDLAVGSIINNTLIGKRFNAHNKDEFMKLKKMMDSASDLFTIFDLTAPVWMLKILVPKRCERILGVQEEILNFVSREANERYEQLKSGEYTVNAENPHDFVEAYFAKMEEEKRHGGPTPYTMKCLKHVIGDLWLAGQDTTTTTLVSGFNQLVNHPEVIRKCREEILRITENGSRPLQLKDRAESHYLNATITEIQRHASILNVNFWRLINEPTNVKGYEIDSGTVM…
CYP-34A1	CAB03340.1	MFLVLLFFTIISLALAHQWRARKQLPRGPYPLPLIGNLHQLLYYCWKNGGLVEGYAEIQKSFGKVYTLWIGPLPTVFIADFEVAHETHVKRAHEFGTRYAPGLMNYNRYERGVVASNGEFFQEHSRFVLSTFRNFASGRNIMEERIMDEYRYRFEDFASSNGICNKERKIFETWARPFFDLLTGSVINKILINERFEQNDPEFEKLVSRLAKGFENTGFLDIFCPVRILESRFLKWRQDTIFEPFNYILELNKKSIARRVAQLKADEHVLSDDPDDFLDAYLLKMQKDKNEGLETTFTLENLAVDMYDLWLGGQETTSTTLNWACACLLNRPDVITTAREELIRVTGGHRSLSLIDRRETPYLSAVISEVQRFASILNMNLFRIIKEDTVVDGQPLRAG…
CYP-35A5	CCD72734.1	MMFILIVSLILTWLIVRQYQKVSRLPPGPVSLPLIGNLPQIVYYLWTTGGIVSTLDLFRKRYGNIFTLWVGPVPHVSIADYETSYEVFVKQGNKLADVAHSPVLKEFSRGVGLIRCNGEHWQVMRRFALQTFRNMGFGKEPMEIKIMEELDARCAEIDQASINGVTVTSASEFFDLTVGSIINSMLVGTRFEDHNKQEFLDIKNTMEESIGMFSPFDLTMPVWIMKSFFRKRYDFLVGAQESARVLVASEALKRYDDIKSGKYVIDENNLQDYTDAFLLKIVKGEDEKNFNIQALKTMLYDLWLTGQETTTVTLLCGFNHLLAHPEVMDKAREELLKITENRARSLSLSDRPTTPYLNAMIGEIQRHASILNVTFWKINKELTYMGGHPVDSGAVVTAQ…
CYP-35A1	CCD62704.2	MFLVLIFLALSCWLIIRQYQKVSRLPPGPVSFPIIGNLPHIIYYLWATGGIVSTLDLFRKKYGNIFTLWVGPVPHVSICDYETSHEVFVKGANKYADIAHAPLFRELRQEMGVLVTNGSHWSTMKRFALHTFRDMGVGKDLMETRIMEELDARCADTDKSATDGVTVAQAGDFFDLTVGSIINSILVGKRFEEHNKDDFLKIKEAMGAAFEVFSPFDMAVPVWFLRTFFRSRYDMMMTTQNTAKRFAAAEAVKRIEDIKSGAYEIDESNIEDYTDAFLLKIQKDGEDLDFNIETLKTMIIDLWMTGQETTTTTLISGFTQLLLHPEVMVKAREEILKITENGSRHLSLTDRTSTPYLNAMIGEIQRHASILNVSFWKINKELTYMGGHPVDAGALVTAQ…
CYP-35B1	CCD72733.2	MIFVLLLTTFLAVLIIRQYQKARKLPPGPVSLPLIGNIHQLVYHIWNEKGVVPAFDLFRKKYGDVFTIWLGPIPHVSICNYETSQEVFVKNGNKYKDRFLPPVYLHVSNNLGLFTANGPVCAEMRKFTLLAFRNMGVGRDLMEQRILDELNTRCAEIDADAVNGKTIVHTTEFFDLTVGSVINSLLVGKRFEAEDKDDFLEIKRLMAEAADLFTMFDLVVPVWFLKSFFPSRFERVVAIFEKALNYLSREALARYEKLKTGEYSVNAEDPQDFVEAYLAKMEQERLRDSDTPYTMECLKFVIGDLWLAGQDTTSTTLVAGFNHLVKNPEIVRKCREEILRITENGSRPLQLKDRAESHYLNATIAEIQRHASILNVNFWRLVHEPTTVQGHPVDSGSVI…
CYP-35A2	CCD62699.1	MFFVLFFSVLLGYLIVRQYQKVSRLPPGPISLPLIGNLPQIIYYLWSTGGIVSTLDLFRKRYGNIFTLWVGPIPHVSIADYETSHEVFVKNAGKYADKFHAPVMRDVRNDIGVLITNGDHWQEMRRFSLQAFRNMGVGKDIMETRIMEELDARCSDIDKLATNGVTITHASEFFDLTVGSIINSILVGKRFEEDTKHEFLKIKETMDASFETFSPFDMTAPVWFLKTFFKHRYDKIWSAQETAKNFAAAEAIKRVESIKSGKYVIDENNLQDYTDAFLLKIQKEGESKDFNIETLKTMIIDLWMTGQETTTTTLISGFNQLLLHPEVMIKAREEILKITENGSRHLSLTDRTSTPYVNAVIGEIQRHASILNVSFWKINKEFTYMGGHPVDAGALVTSQ…
CYP-35A4	CCD67691.1	MFVILFISAILSWLIVRQYQKVSRLPPGPVSLPLIGNLPQIFYYLWTTGSIVSTLDLFRKRYGNIFTLWVGPLPHVSIADYEISHEVFVKNGSKYADKFHAPVMQDIRKDMGIMVTNGDHWQHMRRFSLQTFRNMGVGKDIMETKIMQELDARCAEIDTSAMNGVTVTQASEFFELTVGSIINSILVGKRFDATTKHEFLKIIETMDASIETASFFDMMVPVWILKTFFKHRYDNLSDAFEVSKAFSAAEAIKRVDQIKSGRYFIDENNLQDYTDAFLLKIEKEGQCQDFNMETLKTMIGDLWITGQETTTTTLISGFNQLLLHPEVMVKAREELMKVTENGSRSLSLTDRASTPYLNAMIGEIQRHASILNVNFWKINKEFTYMGGHPVDAGALVTAQ…
CYP-35A3	CCD61370.1	MFFVLFIAACLSWLIVRQYQKVSRHPPGPISFPLIGNLPQICYYLWSTGGIVSALDLLRKKYGNIFTLWVGPVPYVSIADFETSHEVFVKNGGKYADKLHAPIMRDIRKDKGIAFTNGDHWQEMRRFSLQTFRNMGVGKDIMETRILEELDARCSDIDKSAKNGVTVAQASEFFDLTVGSVINSILVGKRFEEDTKHVFLRIKNTIDESFKLITPFNTTVPVWILKTFFKDRYDKMADAQEIAKNFVAAEALKRIEDIKSGKYVIDENNLQDYTDAFLLKMQKEGENLDFNTETLKTMLVDLWLTGQETTTTTLTSGFNQLLLHPEVMVKAREELMNVTENGSRSLSLTDRSSTPYLNAMIGEIQRHASILNLSFWKVNKEFTYIGGHPVDAGALVTAQ…
CYP-35D1	CAB05484.1	MILILLFLTAITVITVRLYRKVLRFPPGPFPLPLIGNAHQIAYQAWRRGGILPALDYYRKKYGNAYTLWLGPKASVSITDFETSQEVFVKQGKKCYNRQLAPILEHVTGGVGLLIANGENWAEMRRFTLLTFRQMGVGTNIMEKRIMDELNGRCLEIDAQIARNDRAIVDVKFFDLTVGSVINSFLIGKRFEDEEEFLKIKKLFDESSETFNIFDLNVPVWFLKTFLPSRFKLTWDSRHQIMDHVMKGVEERIRDIESGAYKIDPKKPNDVVDAFLSKMKKEEEIAGGQHPYYNLKSLKLVLHDLWLAGQGTTATTLYVGFMKLVNHPGIIQNIQKELLDITENGARDLTLKDRPNTPYLNATIAEIQRHASILNVNFWRINHETIHFNDYQVDPGTMI…
DAF-9a	CCD64552.1	MHLENRVLSSVLDYASKFYKRMSSLVFFSANSIQVQMNISQSSWIKCRDWMAFALSHHIIMGIYLLILRNFLPQVVPDFEWQHYFMRVFIVHIIYIIISYFIRITRYPPGPPPMAVFGNSPFVNILTPEQTFLEYREIYGPIFTLHLSQPTIILAEYKTIQEALVKNGQQTSGRSSAESFVLFTGDRLNGDGVILAMRQKWKDMRHEISRFMNKWYGAPMDELVLHHTRCLEQELAKIAETKSLIDLRDPLAGAIANVIQQITIGRNYMYQDQEFQTQLRDINAVVKEIMTAEVFFVNCYPWLRYLPEGILRKWTNYKRSGFRLQQWFRTILEEHHVNRHQGDFMSHMIDLQESKQEQFRDLSIILTCGDMWTGGMETTVTTLRWGIIYLLNNPEVQAK…
DAF-9b	CCD64553.1	MPLVIGRFSSLSCERASIWCNMNISQSSWIKCRDWMAFALSHHIIMGIYLLILRNFLPQVVPDFEWQHYFMRVFIVHIIYIIISYFIRITRYPPGPPPMAVFGNSPFVNILTPEQTFLEYREIYGPIFTLHLSQPTIILAEYKTIQEALVKNGQQTSGRSSAESFVLFTGDRLNGDGVILAMRQKWKDMRHEISRFMNKWYGAPMDELVLHHTRCLEQELAKIAETKSLIDLRDPLAGAIANVIQQITIGRNYMYQDQEFQTQLRDINAVVKEIMTAEVFFVNCYPWLRYLPEGILRKWTNYKRSGFRLQQWFRTILEEHHVNRHQGDFMSHMIDLQESKQEQFRDLSIILTCGDMWTGGMETTVTTLRWGIIYLLNNPEVQAKCQMEILDVFGNDIPD…
DAF-9c	VVC12387.1	MNISQSSWIKCRDWMAFALSHHIIMGIYLLILRNFLPQVVPDFEWQHYFMRVFIVHIIYIIISYFIRITRYPPGPPPMAVFGNSPFVNILTPEQTFLEYREIYGPIFTLHLSQPTIILAEYKTIQEALVKNGQQTSGRSSAESFVLFTGDRLNGDGVILAMRQKWKDMRHEISRFMNKWYGAPMDELVLHHTRCLEQELAKIAETKSLIDLRDPLAGAIANVIQQITIGRNYMYQDQEFQTQLRDINAVVKEIMTAEVFFVNCYPWLRYLPEGILRKWTNYKRSGFRLQQWFRTILEEHHVNRHQGDFMSHMIDLQESKQEQFRDLSIILTCGDMWTGGMETTVTTLRWGIIYLLNNPEVQAKCQMEILDVFGNDIPDMGKMNQTPYVRATLSEIQRLA…
CYP-34A6	CCF23351.1	MFFDLLVGSIINQLLVSERFEQDDKEFEELKTKLTMALENSSIIEGVMPLWLLKSKFMKWRTKTTFAPFDFIYEVGQKGIQRRVAAIENGTHVLSEEGDDFVDAFIIKIEKDSKEEVESTFTLETLAVDLFDLWVAGQETTSTTLCWAFVCLMNYPEVVEKLRNELTEVTGGMRSVSLADRSSTLYLNATINEIQRIASILNVNLPRVLEEDALIDGVLVPAGTAFATQLSAMHTDDETFKNHKEFNPERFMENNNLEKKLIPFGIGKRSCPGESLARAELYLIIANIVMEYEIEPVGATPKMKTPTPFSLLKRPPSYEIRFVKRS
CYP-13A12	CAB04113.1	MAIIFLAILTSIIGVLSFYLWTWSYWKRRGIAGPSGYPILGSALEMLSSENPPYLQLKEWTKQYGKVYGITEGLSRTLVISDPDLVQEVFVKQYDNFFGRKLNPIQGDPNKDKRVNLFSSQGHRWKRLRTISSPTFSNNSLRKLKTTVEECAVELLRHIEQHTDGGQPIDLLDFYQEFTLDVIGRIAMGQTDSQMFKNPLLPYVRAVFGEPRKGLFLSGSLAPWIGPILRMVMFSLPNIVKNPAVHVIRHTSNAVEQRVKLRMADEKAGIDPGEPQDFIDLFLDAKSDDVELENNEDFTKAGVKVTRQLTTEEIVGQCFVFLIAGFDTTALSLSYSSFLLATHPKVQKKLQEEIDRECADPEVTFDQLSKLKYMECVIKETLRMYPLGALANSRCCMRA…
CYP-42A1	CAB60436.2	MGIITASLIVLTITWIIHFAFRKAKFIYNKLTVFQGPAALPLIGNFHQFHFSPEEFFEQSQGIAYMMRKGDERITRVWLGGLPFVLLYGAHEVEAILGSPKMLNKPFLYGFLSAWIGDGLLISKPDKWRPRRKLLTPTFHYDILKDFVEVYNRHGRTLLSKFEAQAGTGEYSDVFHTITLCTLDVICEAALGTSINAQKDPHSPYLDAVFKMKDIVFQRLLRPHYFSDTIFNLIGPGKEHDECVKILHEFTSKAIYARKAKVDAAGGVEQLLAQETAEGRRRMAFLDLMLDMNSKGELPMEGICEEVDTFTFEGHDTTSAAMNWFLHLMGANPEIQSKVQKEIDEVLGEADRPVSYEDLGKLKYLEACFKETLRLYPSVPLIARQCVEDIQVRGHTLPS…
CYP-13A11	CAB04112.1	MIILLFVVSSVVGIVSYYFWTWTYWRRCGIPGPQGYPFLGSALDMMDHENPPFLQLKKWTSQYGKVYGITEGLLRTLVISDTNLIHEVFVKQYDNFYGRNLNPIQGDPNREKRVTLFSAQGHRWKRLRTIANPTFSSNNLRKIQVTVEDSALELLRHIEQHTAGGKAIDVLEYFQEFTMDVIGRIAMGQPDSLMFKNPLLPCARDVFGKPRTALFLSGILFPWIGPMIRKVVFYFTNVFNNPAAQIMYQTANAVEQRIKQRMAEEKAGIDPGEPQDFIDLFLDAKSDDMELENNEDFTKAGVKVTRQLTKDEVVGQCFVFLIAGFDTTALSLSYSSFLLATHPKAQKKLQEEIDRECADPEVTFDQLSKLKYMECVIKETLRMYPLGALANSRRCMRST…
CYP-13B2	CAB04582.3	MGVIVCLVAIIGVVAGYFKWIHSYWKRRGIEGPVGLPFIGSFYDLADREKPRGFIINKWTKMFGKVFGYYEGVIPVLVVSDLDMLQEMFIKKFDCFYARKTTNLIHGNLECSQEEPRVNLFAARGARWKRLRALASPAFSVKALKQIHETMEDSVFSMVDHMSKQVNGEAFNIHEYYQEFTYDVISRLAMGQTYSEQFNNEGVDIVKKIFLRKNRVYPWYLAVMFPGFENTIKNTFFNHEAVRGGDVGKLLKFCETAVHDRLKERADNVEQGIENPHNDFIDMFLDYYTDTNIEDNAFGIKVEKKVTSEDVIGACFVFLLAGFDTTANTLAYASYLLAKHPQEMRKVQDEIDRICTSEHISYDDIGKLRYMDAVIREALRMYPVAWFACSRECVQATTL…
CYP-13A8	CAA88611.1	MIFELILISIVTYYFWHWTFWKRRGLPGPWGVPIFGKAGAMLEDSFPPGYTLQKWTKEYGKIYGFTEGMQKVMVISDPDLVQEILVKQYDNFYGRKHNPVQGDPDKDKDIHIVGAQGFRWKRLRTITAPAFSNGSIKKVLTTMEDSTQELMKKLREESENGKAVNMHLFYQEYTFDVISRVAMGQPDSQMFKNPLLKDVKGFFEHNRWQIWMFSGGFPFAVSFLKWLFIKVGKFGAGPFIVVQKSVTDAVMSRIAQREADKKHGVEPGEAADYIDMFLNARAEVEHFGESNDEFHKSSSYNNRQLTTQEIISQCFVFLVAGFDTTAISLSYVTYFLALNPKIQSKLQDEVDKECPNDEITFDQLSKLKYMDNVIKESLRLFPFASFANSRRCMRNTVIG…
CYP-13A2	CAA88607.1	MSLGFVLAVTFSIFLGILTYYLWIWTYWMRKGVKGPRGRPFVGVLDVLLEHETPGLIKLGEWTKKYGKVYGYTDGTQRTLVVADPAMVHEIFVKQFDNFYGRKLNPIQGNPEKEQRVHLLAAQGYRWKRLRTISSQSFSNASLKKMKRTVEDSALELLRHIEKQTAGGEQIDMLRFYQEYTMDVIGRFAMGQTDSMMFKNPIVNVVREIFCGSRKNLMLICQVFPPIGQFIRDLTFKFPRIPAFKLYSIMQDVVAARIAQREREKGAESGEPQDFIDLFLDARSDDVDFSAEAREDFSKRNLKITKELSADEVVGQCFLFLIGGFDTTALSLSYVTYLLAVNPKIQEKVIEEIAREFGTSEVEFEKLGRLKYMDCVIKEALRLYPLASISNSRKCMKTT…
CYP-37B1	CAB07604.1	MHFLNIATIFLITIFLFYYKLIYNFIRDRLRIYKYMRKFDGPYSFPIIGTLYMVNIFDISKFTTQSMELAQYYCQKGCGTIGLWLGPVPLIAVINPQHAKEILESNEVITKAEEYDILFPWLGTGLLTSTGSKWRQRRKMLTPAFHFKVLNDFLSVHDYQAKVFLEQIKPYADSGKEVDLFPYIKRLALDVICDTSMGVTIDAQNNHDHQYVESVRLLSEYAFEWILRPWLRLKPLWYLTGPGHEYDRHLKIVTDFTKTVIKEKWEEFQKFHVDPVVKTDKRSMAFLDLLLELRNEGLMNEDDIREEVDTFMFEGHDTTSASMGWTLWCLAHNPEFQEKVIQEVDGIFGTSDRDCTNDDLKQMKYLEKCLKESLRMYPSVPFFGRTVEQDVVINGDFFP…
CYP-37A1	CAB04044.2	MGIAVYLLALVVIYVVFNLSKILKFVKERMRLYHLMSKIDGPLALPLLGTTFQFKMDPVEFALQLYNWGLEYSTKGSSLAAFWMGPYPMVIVLTPEANKKVLESNALINKSSEYDIFLPWLGTGLLLASGEKWRGRRKMMTPSFHFNVLIDFQVVFNSQSMILLEQIENAAKKTDDSTIDAFPYIKRCALDIICETAMGTTVSAQTNHTHPYVVAVNEMNSLAFKYQRMPWLWIKPIRQLIGYEADFQRNLDIVTSFTKKVIDRKLREHDETDGMVVVEEESKKKAFLDMLIEKKEEGGLGYEDIREEVDTFMFEGHDTTSAGIGWSLWCLANCPEYQKKCHEELDEIFEGTSRECSVEDLKKMKYLEKCVKEALRMRPSVPQMARSVEEEVEIDGKIL…
CYP-29A4	CAB11775.2	MSILIPVALALLFVYLLSFYDTIRLMRKFWIYGGKMPGPPAHPIFGNASLFKNKTTKDFVELFVQLAHEARSKGANLMRTQVMNRIYVWPLNGKTAATILESSTEVNKGDDYAFLVPWLGGGLLMEKGEKWKSHRRILTPAFHFAKLEGYLDVFNSESKILIDCLEKIAETQETVDLFPFFKRCTLDIICGTAMGIKLDAQNVHNLGYVQAVEGFNKLTVEYSLNPFLWNRFVYWALGYQKMHDDFLYTLKKFTNDAIVERRTVIASGEIEKETSKRKMNFLDILLNSEESNELTSDEIRKEVDTFMFAGHDTTSTSLSWLCWNIAHNPEVQENVYKEIISIFGEDPNQDVTSENINRLEYTERVLKESKRMFPPVPGFQRKLTKDIVIDGITIPSEGN…
CYP-29A2	CAA98548.1	MTIFIPISIAIILAYLATWIPTLLKYKRHWQYGSKLPGPPAHPIFGNLGPIVGKKTEDLPSVFINWAAEQRDQGHSVMRVMILGKVYAWPLNGKAAAAIIDSTTETNKGDDYRFFDPWLGGGLLLEGYGERWKSHRKMLTPAFHFAKLGGYFEVFNNESKILIDLLSDFSASGETVDIFPYVKRCALDIISETAMGIKIDAQINHDHKYVQAVEGYNKIGVLVSFNPHLKNQFIFWATGYKAQYDDYLSTLKSMTEKVIKERRAAHDSGEVEKETSKRMMNFLDLMLSMEESNQLTSEDIRQEVDTFMFAGHDTTTSSTSWACWNLAHNPNVQEKVYKEMIEVFGDDPNTDITLENVNNLNYLDIVLKESKRIIAPVPALQRKLTNDLEIDGYIVPAGG…
CYP-31A3	CCD68717.1	MGVIIPAVLLASATIIAWLLYKHLRMRQALKHLNQPRSYPIVGHGLVTKPDPEGFMNQVIGMGYLYPDPRMCLLWIGPFPCLMLYSADLVEPIFSSTKHLNKGFAYVLLEPWLGISILTSQKEQWRPKRKLLTPTFHYDILKDFLPIFNEQSKILVQKMCSLGAEEEVDVLSVITLCTLDIICETSMGKAIGAQLAENNEYVWAVHTINKLISKRTNNPLMWNSFIYNLTEDGRTHEKCLRILHDFTKKVIVERKEALQENDYKMEGRLAFLDLLLEMVKSGQMDETDVQAEVDTFMFEGHDTTSTGLMWAIHLLGNHPEVQRKVQAELDEVMGDDEDVTIEHLSRMKYLECALKEALRLFPSVPIITRELSDDQVIGGVNIPKGVTFLLNLYLVHRDP…
CYP-13B1	CAB54208.1	MGAIIVLVVLFATIAGYFKWIHTYWRRRGISGPEGLPFIGNYYDLADVNKPRGYLIHKWTQKFGKVFGYYEGAVPVLVVSDMDMLQELFLKKFDNFYARKSTNHIHGNLECSKSEPRINLFTSRGARWKRLRALASPGFSVKALKQVHDVMEDSAINMVDLMAKHEDGKPFNIHAYFQEFTYDVISRLAMGQPNSELFNNSGVEIVKSIFMRTHRVLPWYFTVLFPQFEHLVKRMFYNHAAVQGGDIEKLLLICKKTVESRIQEREENAKLGFENAENDFIDMFLNYYSEQVEDIEFGSTVEKKVTAEDVIGACFVFLLAGFDTTANSLAYASYLLAKHPEKMKLAQEEVDTVVGSENVSYDDMTKLKYLDAVVRESLRLYPVAWFACSRECVKPTTLG…
CYP-13A3	CAA88606.1	MSLSILIAIALFIGVFTYYLWIWSFWMRKGIKGPRGLPFFGIINAFQSYEKPWILRLGDWTKEYGPMYGFTDGVEKTLVVSDPEFVHEVFVKQFDNFYARKQNPLQGDPDKDPRIHLVTSQGHRWKRLRTLASPTFSNKSLRKIFSTVEESVAEMMRHLEKGTAGGKTIDILEYYQEFTMDIIGKIAMGQSGSMMFENPWLDKIRAIFNTRGNIIFIICGIVPFTGSIFRWFFSKVPTAQTVTSLMHTLEIALTKRVEQRAADEKAGIESSGEPQDFIDLFLDVQADTDFLEDETKNGFARSQIVKVDKHLTFDEIIGQLFVFLLAGYDTTALSLSYSSYLLARHPEIQKKLQEEVDRECPDPEVTFDQLSKLKYMECVIKETLRLYPLASIVHNRKCM…
CYP-25A1	CAA91268.3	MALLILSSLVISIFTFFIYIILARRERFKLREKIGLSGPEPHWFLGNLKQTAERKEKLGYDDANRWFNELHEQYGETFGIYYGSQMNIVISNEKDIKEVFIKNFSNFSDRSVPSIYEANQLTASLLMNSYSSGWKHTRSAIAPIFSTGKMKAMQETINSKVDLFLDILREKASSGQKWDIYDDFQGLTLDVIGKCAFAIDSNCQRDRNDVFYVNAKKYISNIDIRHSKIIAASVLLPELSTFWKALYKYTPLADAEIPLVEGLSNVYERRRGGEGSDSVDLLKLLLNREDDKSKPMTKQEVIENCFAFLLAGYETTSTAMTYCSYLLSKYPNVQQKLYEEIMEAKENGGLTYDSIHNMKYLDCVYKETLRFYPPVIHFIRRLCREDITIRGQFYPKGAI…
CYP-31A2	CAB07222.3	MGVIIPAVLLAMATVIAWLLYKHLRMRQVLKHLNQPRSYPIVGHGLITKPDPEGFMNQVIGMGYLYPDPRMCLLWIGPFPCLMLYSADLVEPIFSSTKHLNKGFAYVLLEPWLGISILTSQKEQWRPKRKLLTPTFHYDILKDFLPIFNEQSKILVQKLCCLGADEEVDVLSVITLCTLDIICETSMGKAIGAQLAENNEYVWAVHTINKLISKRTNNPLMWNSFIYNLTEDGRTHEKCLRILHDFTKKVIVERKEALQENDYKMEGRLAFLDLLLEMVKSGQMDETDVQAEVDTFMFEGHDTTSTGLMWAIHLLGNHPEVQRKVQAELDEVMGDDEDVTIEHLSRMKYLECALKEALRLFPSVPIITRELSDDQVIGGVNIPKGVTFLLNLYLVHRDP…
CYP-13A7	CAA88609.1	MSFSILIAIAIFVGIISYYLWIWSFWIRKGVKGPRGLPFLGVIHKFTNYENPGALKFSEWTKKYGPVYGITEGVEKTLVISDPEFVHEVFVKQFDNFYGRKLTAIQGDPNKNKRVPLVAAQGHRWKRLRTLASPTFSNKSLRKIMGTVEESVTELVRSLEKASAEGKTLDMLEYYQEFTMDIIGKMAMGQEKSLMFRNPMLDKVKTIFKEGRNNVFMISGIFPFVGIALRNIFAKFPSLQMATDIQSILEKALNKRLEQREADEKAGIEPSGEPQDFIDLFLDARSTVDFFEGEAEQDFAKSEVLKVDKHLTFDEIIGQLFVFLLAGYDTTALSLSYSSYLLATHPEIQKKLQEEVDRECPDPEVTFDQLSKLKYLECVVKEALRLYPLASLVHNRKCL…
CYP-13A5	CAA88604.1	MSLSILIAGASFIGLLTYYIWIWSFWIRKGVKGPRGFPFFGVIHEFQDYENPGLLKLGEWTKEYGPIYGITEGVEKTLIVSNPEFVHEVFVKQFDNFYGRKTNPIQGDPNKNKRAHLVSAQGHRWKRLRTLSSPTFSNKNLRKIMSTVEETVVELMRHLDDASAKGKAVDLLDYYQEFTLDIIGRIAMGQTESLMFRNPMLPKVKGIFKDGRKLPFLVSGIFPIAGTMFREFFMRFPSIQPAFDIMSTVEKALNKRLEQRAADEKAGIEPSGEPQDFIDLFLDARANVDFFEEESALGFAKTEIAKVDKQLTFDEIIGQLFVFLLAGYDTTALSLSYSSYLLARHPEIQKKLQEEVDRECPNPEVTFDQISKLKYMECVVKEALRMYPLASIVHNRKCM…
CYP-13A4	CAA88603.1	MSLSLLIAGALFIGFLTYYIWIWSFWIRKGVKGPRGFPFFGVILKFHDYENPGLLKLGEWTKKYGSIYGITEGVEKTLVVSNPEFVHEVFVKQFDNFYGRKTNPIQGDPNKNKRAHLVLAQGHRWKRLRTLASPTFSNKSLRKIMSTVEETVVELMRHLDEASAKGKAVDLLDYYQEFTLDIIGRIAMGQTESLMFRNPMLPKVKEIFKKGGKMPFLIAGVFPIAGTLMRQLFMKFPKFSPAFGIMNTMEKALNKRLEQRAADKKAGIEPSGEPQDFIDLFLDARANVDFIEEESTLGFAKSEVLKVDKHLTFDEIIGQLFVFLLAGYDTTALSLSYSSYLLATHPEIQKKLQEEVDRECPDPEVTFDQISKLKYMECVVKEALRMYPLASLVHNRKCM…
CYP-29A3	CCD61789.1	MSLILPCLLIILLLFIVSFWKIMKNILKYRKYDDLLPGPPAHPIFGNTKTFSNKTTEEIFQALRDLFSEAVEKGQSLIRHRILGTFYVWPLDGKTVSKILESTTELDKGGPYEFFNDWLGGGTLLEGYGERWRSHRKMLTPTFHFAKLEGYFEVFNTESRVVVDCLDKFAKSGETVDLFPFFKRCTLDTICKTAMGAKVDAQLQNSHPYITAIEQALQLGVLYAMNPHHQIPAIYWALGHQKKKDEYFNIMKTFTRNVIAERRTARESGEVEKETSKRNMNFLDILLSNEESSVLSPEDLRQEVDTFMFAGHDTTTTSVSWVCWNLAHHPDIQQNVYEEIVSVFGEDPNEDVTTEGIKKLEYTERMLKESKRICPTVPAVLRQLISDMEIGGVLIPAGA…
CYP-13A10	CAA87042.3	MSVILLAIPTLFIGFISYYLWIWTYWRRRGIPGPLGYPLVGSFPKTLKSEYPQYLQIRDWTKLYGPIYGYTEGTIKTLIVSDIDIVRQIFVEQYDNFYGRKLNPIQGDPEKDERTNLFSAQGFRWKRLRAISSPTFSNNSLRKINVTVEDSAMELLRHIEEQTSEGQQIDMLQFYQEFTMDTIGRIAMGQTDSQMFKNPLLKFVRAIFGDNRKHIPLIGGVFPTLAQVFRFFMLKFPLLGAANFIHVNKTVVTAVQNRIDQRENDRKNGIEIGEPQDFIDLFLEARADDVEHFQENNGDFSKTSSYGNRQLTTQEIVGQCLVFLIAGFDTTALSLSYTTFLLATHPEVQKKLQEEIERECIEPSISFDHLSKLKYMDCIIKETLRLYPLGTMANSRRCM…
CYP-32B1	CCD67436.1	MLAAALVLLLTYFAYLIFRQKDDILQFLHVRKICTREFKKLRGPPAVLIFGTLWYFKKDPVEMVYQAQAWFSEYTLAPDNCGVLKLWLGPIPAVNIARGEIAKIVLDSSVNISKSSQYNKLKEWIGDGLLISTGDKWRSRRKMLTQTFHFAVLKEYQKIFGAQGKILVEVLQLRANNKFSFDIMPYIKRCALDIICETAMGCSISSQRGANDEYVNSVRRLSEIVWNYEKAPQFWLKPIWYLFGDGFEFNRHVKLTTDFTRDVIENRKKELKTHNSEQNETKKLAFLDYLLKSQEEHPDILTDEGIREEVDTFMFEGHDTTSSGITFAVWFLGQFPEYQQRVHDELDEIFGEDFERIPNSEDIQKMVYLEQCIKETLRMTPPVPFVSRKLTEDVKIPHA…
CYP-33C2	bCUR30017.1	MNNEEVFPDPHTFNPDRFIDEHGKLKRVEELAPFSVGKRSCPGEGLARMELFLFIANFLNRYKIYPSKEGPPSMDKSNGALIAPRLFSATLKRRS
CYP-13A1	CAA88610.1	MGYFWFPWFSAIFVAVFSYYIWQWTFWRRRGVVGPMGFPVLGVFLNSLDNNFPFPLQCREWTKKFGKIYGFTEGTLKTLVISDPELVHEVFVTQYDNFYGRKRNPIQGDSEKEKRTNLFAAQGFRWKRLRAISSPTFSNSSLRKLYQTVEDSALELLRHIEKQSAGGKQIDMLKFYQEFTLDVIGRIAMGQTDSQMFKNPIMPIVSKLFQGNFAKLFLIGGIFPTFLVEIIRQILLKNLKVGSFRKINEITLDAIHNRIKQREEDQKNGIEIGEPADFIDLFLDAKAEDVEHFGENNGDFSKSTTYTNRQLTTEEIVGQCTVFLIAGFDTTALSLSYATYLLATHPEIQKKLQEEVNRECPNPEVTIDQLSKLKYMECVFKEALRLYPLGAFANSRRCM…
CYP-25A3	CAK12849.1	MAFLILTSILVSLVSFIIYVILARKERFRLRGKIGLSGPEPHWLMGNLKQIIERKAKLGYDDSYDWYNKLHKQFGETFGIYFGTQLNINITNEEDIKEVFIKNFSNFSDRTPPPIIEDNKLKESLLQNTYESGWKHTRSAIAPIFSTGKMKAMHETIHSKVDLFLEILKEKASSGQKWDIYDDFQGLTLDVIGKCAFAIDSNCQRDRNDVFYVNARKFITNIDIRHSKIISTSFLFPELSKLWKVLYRFTDLAKAEIPLVEGLADVYERRRGGEGSDSVDLLKLLLNREDDKSKPMTKQEVIENCFAFLLAGYETTSTAMTYCSYLLSKYPNVQQKLYEEIMEAKENGGLTYDSIHNMKYLDYVYKETLRCYPPVIHFSNRRCLKDITIRGQFYPKGAI…
CYP-13A6	CAA88605.1	MIFVLLSAVLLGVFTYSVWIWSYFIRKGIKGPRGFPGIGMLIQTIDHENPPFLKYRDWTKQYGPVYGFTEGPQQTMIISEPEMVNEIFKKQFDNFYGRKLRPIIGDPEKDKRVNIFSTQGKRWKRLRTLSSPSFSNNSLRKVRNSVQECGTEILWNIEQKVRKNEDIDMLIVYQEYTLGVISRIALGQSESNMFKNPLLPKVQAIFNGSWHVFLITGIFPPLAGVFRKMSKMLPASFIPAFKIFDLIEVAVQARIDQRAKDEIKGVEPGEPQDFIDLFLDARVPDVKILSGEANEDFAKSSVVKINKELTFDEIIAQCFVFLAAGFDTTALSLSYATYLLATHPEIQTKLQEEVDRECPDPEIFFDHLSKLKYLECVMKETLRLYPLGTTANTRKCMRE…
CYP-25A2	CAA91267.2	MALLILTSILILLVSFIIYILFARREQFKLREKIGLTGPEPHWFMGNLKQIVDRKEKLGYDDSNKWFNELHKQYGETFGIYFGAQMNIVLSNEEDIKEVFIKNFSNFSDRIVPPIFDSNQLNQSLLQNTYATGWKHTRSAIAPIFSTGKMKAMQETIHSKVDLFLDILREKASSGQKWDIYEDFQGLTLDVIGKCAFAIDSNCQRDRNDVFYVNARKFIANIDIRHSKVIAASFILPELAPLWRALYKYTPLADAEIPLVEGLSNVYERRRGGEGSDSVDLLKLLLNREDDKSKPMTKQEVIENCFAFLLAGYETTSTAMTYCSYLLSKYPNVQQKLYEEIMEAKENGGLTYDSIHNMKYLDYVYKETLRCYPPVIHFINRRCLADITIRGQFYPKGSV…
CYP-25A4	CAA91272.1	MAILIISTIFFTIITFISYSIWRRHAIFKLRSSIGIPGPPVHWLWGNLNIIKDRVSRLGYNDTTQWHPTLHTKYGPIFGLYCGTQLHITVSEEEDIKEIFIQNFSNFSDRMTPDIFGMNQLNQSLLQNTYATGWKHTRSAIAPIFSTGKMKAMHETLVSKIDIFLEVLKEKSSSGQKWDIFENFQSLSLDIIGKCAFAIDSNCQRDRTDLFYVQARKFVGAVDLKKSWILPVSLILPELSWLWRFLYKFSDLSAAELPLVKGLVDLYDRRRAGEGGNDSTDLLNLLIRRETIGKMTQREVIENCFAFLIAGYETTSTAMMFSAYLLAEYPIVQQKLYEEIKKTKENAGLNYDSIHNMKYLDCVYKESLRFYPPTTHFTNRVCLNDMTIRGQIYPEDSTL…
CYP-32A1	CCD65767.1	MIIVISIVIGYVIYLVVVNFQQILELWRINRKCAQNLSMVNGPPALPLVGSAHLFKWNPYAFTFQMEGWAQKYLFGRAKYGEIAAPNNEVDGIMLLWIGPVPIVFLGTSECIRPVLESNTNISKPSQYDKMSEWIGTGLLTSTHEKWFHRRKMLTPTFHFTIIQDYFPVFVRNAEVLADAVELHVDGDYFDAFPYFKRCTLDIICETAMGIQVNAQLGHNNEYVHAVKRISEIVWNHMKFPWLWLKPIWYLTGLGFEFDRNVRMTNNFVRKVIQERKELLNEDGNEASEKKRKAFLDLLLTIQKEEGTLSDEDIREEVDTFMFEGHDTTSSGIGFTILWLGFYPECQKKLQKELDEVFGFETNQPPSMDDIKKCSYLEKCIKESLRMFPSVPLIARRLS…
CYP-43A1	CCD67144.2	MILLILLPVAIFTYVFLRNFKLYYTLHKCGLNPRFDIFGIKGLLWLDSSAAHENFTRMCSMIGDQTFSVLRGATPVVITSNVDLIHAISTEHFDCFHSRIPEILSDDPITSDNIHMFAAKGERWKRLRTLTSYGLSTVKLKLLFPTMDTCVSEFMDHVNSLSDGQSVVINHSHSLFQNHTSYVLARCAYGHKEKNHRVNNFLGVFSKAFGNFAELQKSTAEKIAYIFPETKLIFKNSFVGHFLKSATQQKFLDYLLHLISNFQSRKNVDNNNGICCTENDHYSLLGFFFEHHNEKKLIEKAEGQIDMKKVKVEKSISYEEITAQCKFISVAGFDTTSNTLTLLFNFLANNPDVQDKIYEAEIKNQPEQISFETVSSLRLLQNCIFETLRLFPHASPLQT…
CYP-44A1	CCD64858.1	MRRSIRNLAENVEKCPYSPTSSPNTPPRTFSEIPGPREIPVIGNIGYFKYAVKSDAKTIENYNQHLEEMYKKYGKIVKENLGFGRKYVVHIFDPADVQTVLAADGKTPFIVPLQETTQKYREMKGMNPGLGNLNGPEWYRLRSSVQHAMMRPQSVQTYLPFSQIVSNDLVCHVADQQKRFGLVDMQKVAGRWSLESAGQILFEKSLGSLGNRSEWADGLIELNKKIFQLSAKMRLGLPIFRLFSTPSWRKMVDLEDQFYSEVDRLMDDALDKLKVNDSDSKDMRFASYLINRKELNRRDVKVILLSMFSDGLSTTAPMLIYNLYNLATHPEALKEIQKEIKEDPASSKLTFLRACIKETFRMFPIGTEVSRVTQKNLILSGYEVPAGTAVDINTNVLMR…

## Sheet: Table S4 nematode genomes
Table S3: List of nematode genomes used in this study
Species	Data Source	BioProject
Heterodera glycines	https://parasite.wormbase.org/Heterodera_glycines_prjna381081/Info/Index/	PRJNA381081
Caenorhabditis elegans	ftp://ftp.wormbase.org/pub/wormbase/parasite/releases/	PRJNA13758.WBPS6
